# Supplementary material for: South American National Contributions to Knowledge of the Effects of Endocrine Disrupting Chemicals in Wild Animals: Current and Future Directions
Source: Toxics. 2022 Nov 28;10(12):735. doi: 10.3390/toxics10120735 (PMC9781241; doi:10.3390/toxics10120735)
Supplement: Supplementary file 1 [file toxics-10-00735-s001.zip]

Archive with 2 entries (2 files):
- Table S1 Supplemental Material Rojas Hucks et al (1).xls
- Table S2 Supplemental Material Rojas Hucks et al (1).xlsx
