# Supplementary material for: South American National Contributions to Knowledge of the Effects of Endocrine Disrupting Chemicals in Wild Animals: Current and Future Directions
Source: Toxics. 2022 Nov 28;10(12):735. doi: 10.3390/toxics10120735 (PMC9781241; doi:10.3390/toxics10120735)
Supplement: Supplementary file 1 [file toxics-10-00735-s001.zip › Table S1 Supplemental Material Rojas Hucks et al (1).xls]

## Sheet: Table S1 Supplemental Material
Table S1 Supplemental Material
	Country	Year	Author	Title	Journal/Book/Thesis	Class	M/POPs/Other
1	Argentina	1986	Perez A, Moreno VJ, Moreno JE, Malaspina A M	Distribucion del mercurio total en pescados y mariscos del Mar Argentino	Revista de Investigación y Desarrollo Pesquero	More than one class	M
2	Argentina	1988	Pfeiffer WC, Fiszman M, Lacerda LC et al	Total mercury, cadmium and lead distribution in tissues of the southern sea lion (Otaria flavescens) in the ecosystem of Mar del Plata, Argentina	Book: Metals in Coastal Environments of Latin America	Mammal	M
3	Argentina	1988	Marcovecchio JE, Moreno VJ, Perez A	Determination of heavy metal concentration in biota of Bahia Blanca, Argentina	The Science of the Total Environment	More than one class	M
4	Argentina	1989	Marcovecchio JE, Moreno VJ, Perez A	Cadmium, zinc and total mercury distribution in organisms from Samborombón bay (La Plata river estuary), in Argentina	Book: Heavy Metals in the Environment	Fish	M
5	Argentina	1990	Marcovecchio JE, Moreno VJ, Bastida RO, et al	Tissue Distribution of Heavy Metals in Small Cetaceans from the Southwestern Atlantic Ocean	Marine Pollution Bulletin	Mammal	M
6	Argentina	1990	Gerpe MS	Distribucion de metales traza, mercurio total, cadmio, cobre y zinc, en el lobo marino de dos pelos sudamericano Arctocephalus australis (Zimmerman, 1783)	Tesis de Licenciatura, Universidad Nacional de Mar del Plata, Mar del Plata	Mammal	M
7	Argentina	1992	Marcovecchio JE, Gerpe MS, Moreno VJ et al	Trace metals distribution in a Cuvier's beaked whale, Ziphius cauirostris	Book: Environmental Contamination	Mammal	M
8	Argentina	1994	Marcovecchio JE	Trace metal residues in tissues of 2 crustacean species from the Bahia Blanca estuary, Argentina	Environmental Monitoring and Assessment	Crustacean	M
9	Argentina	1995	Colombo JC, Bilos C, Campanaro M, Rodriguez Presa MJ, Catoggio JA	Bioaccumulation of polychlorinated biphenyls and chlorinated pesticides by the Asiatic Clam Corbicula fluminea; its use as sentinel organism in the Río de la Plata	Environmental Science & Technology	Bivalve	POPs
10	Argentina	1996	Jeckel WH, Roth RR, Ricci L	Patterns of trace-metal distribution in tissues of Pleoticus muelleri (Crustacea: Decapoda: Solenoceridae)	Marine Biology	Crustacean	M
11	Argentina	1997	Guimarães JR, Pfeiffer WC	Accumulation and distribution of cadmium and lead in bivalve molluscs from Rio de la Plata river	Ecotoxicology and Environmental Safety	Bivalve	M
12	Argentina	1997	Colombo JC, Brhu CC, Bilos C et al	Long term accumulation of individual PCBs, dioxins, furans, and trace metals in Asiatic clams from the Rio de la Plata Estuary, Argentina	Environmental Science & Technology	Bivalve	POPs
13	Argentina	1998	Bilos C, Colombo JC, Presa MJR	Trace metals in suspended particles, sediments and Asiatic clams (Corbicula fluminea) of the Rio de la Plata Estuary, Argentina	Environmental Pollution	Bivalve	M
14	Argentina	2000	Colombo JC, Bilos C, Lenicov MR, et al	Detritivorous fish contamination in the Reo de la Plata estuary: a critical accumulation pathway in the cycle of anthropogenic compounds	Canadian Journal of Fisheries and Aquatic Sciences	Fish	M & POPs
15	Argentina	2000	Menone ML, Bortolus a., Botto F et al	Organochlorine Contaminants in a Coastal Lagoon in Argentina: Analysis of Sediment, Crabs, and Cordgrass from Two Different Habitats	Estuaries	Crustacean	POPs
16	Argentina	2001	Villar C, Stripeikis J, Colautti D, et al	Metals contents in two fishes of different feeding behaviour in the Lower Parana River and Rio de la Plata Estuary	Hydrobiologia	Fish	M
17	Argentina	2002	Gerpe M, Rodríguez D, Moreno VJ, et al	Accumulation of heavy metals in the franciscana (Pontoporia blainvillei) from Buenos Aires Province, Argentina	Latin American Journal of Aquatic Mammals	Mammal	M
18	Argentina	2004	Goldberg RN, Averbuj A, Cledón M, et al	Search for triorganotins along the Mar del Plata (Argentina) marine coast: finding of tributyltin in egg capsules of a snail Adelomelon brasiliana (Lamarck, 1822) population showing imposex effects	Applied Organometallic Chemistry	Gastropoda	Other
19	Argentina	2004	Guevara SR, Bubach D, Vigliano P, et al	Heavy metal and other trace elements in native mussel Diplodon chilensis from Northern Patagonia Lakes, Argentina	Biological Trace Element Research	Bivalve	M
20	Argentina	2004	Marcovecchio JE	The use of Micropogonias furnieri and Mugil liza as bioindicators of heavy metals pollution in La Plata river estuary, Argentina	Science of the Total Environment	Fish	M
21	Argentina	2005	Lajmanovich R, Sierra PD La, Marino F, et al	Determinación de residuos de organoclorados en vertebrados silvestres del Litoral Fluvial de Argentina	Miscelánea	More than one class	POPs
22	Argentina	2006	Cledon M, Theobald N, Gerwinski W, Penchaszadeh PE	Imposex and organotin compounds in marine gastropods and sediments from the Mar del Plata coast, Argentina	Journal of the Marine Biological Association of the United Kingdom	Gastropoda	Other
23	Argentina	2006	Smichowski P, Vodopivez C, Muñoz-Olivas R, María Gutierrez A	Monitoring trace elements in selected organs of Antarctic penguin (Pygoscelis adeliae) by plasma-based techniques	Microchemical Journal	Bird	M
24	Argentina	2006	Gil MN, Torres A, Harvey M, Esteves JL	Heavy metals in marine organisms from the coastal zone of Continental Argentine Patagonia	Revista de Biología Marina y Oceanografía	More than one class	M
25	Argentina	2007	Gerpe M, Rodríguez D, Moreno V, et al	Copper, zinc, cadmium, and mercury in Southern sea lions (Otaria flavescens) fromArgentina	Aquatic Mammals	Mammal	M
26	Argentina	2007	Martino J, Wise SS, Perkins C, et al	Metal Levels in Southern Right Whales (Eubalaena australis) from Península Valdés, Argentina	Journal of Environmental & Analytical Toxicology	Mammal	M
27	Argentina	2008	Lombardi PE, Peri SI, Verrengia Guerrero NR	Trace metal levels in Prochilodus lineatus collected from the La Plata River, Argentina	Environmental Monitoring and Assessment	Fish	M
28	Argentina	2008	Arribére M a., Ribeiro Guevara S, Bubach DF, et al	Selenium and Mercury in Native and Introduced Fish Species of Patagonian Lakes, Argentina	Biological Trace Element Research	Fish	M
29	Argentina	2009	Gerpe MS, De León AP, Bastida R, et al	Sharp accumulation of heavy metals after weaning in the South American fur seal Arctocephalus australis	Marine Ecology Progress Series	Mammal	M
30	Argentina	2010	Arribére MA, Campbell LM, Rizzo AP, et al	Trace Elements in Plankton, Benthic Organisms, and Forage Fish of Lake Moreno, Northern Patagonia, Argentina	Water, Air, & Soil Pollution	More than one class	M
31	Argentina	2010	Beltrame MO, De Marco SG, Marcovecchio JE	Influences of Sex, Habitat, and Seasonality on Heavy-Metal Concentrations in the Burrowing Crab (Neohelice granulata)From a Coastal Lagoon in Argentina	Archives of Environmental Contamination and Toxicology	Crustacean	M
32	Argentina	2010	Borrell A, Garcia-Solà A, Aguilar A, et al	Organochlorine residues in south american sea lions, Otaria flavescens (Shaw, 1800): Bioaccumulation and time trends	Bulletin of Environmental Contamination and Toxicology	Mammal	POPs
33	Argentina	2011	Seco Pon JP, Beltrame O, Marcovecchio J, et al	Trace metals (Cd, Cr, Cu, Fe, Ni, Pb, and Zn) in feathers of Black-browed Albatross, Thalassarche melanophry,s attending the Patagonian Shelf	Marine Environmental Research	Bird	M
34	Argentina	2011	Conti ME, Stripeikis J, Finoia MG, Tudino MB	Baseline trace metals in bivalve molluscs from the Beagle Channel, Patagonia (Argentina)	Ecotoxicology	Bivalve	M
35	Argentina	2011	Panebianco M V, Negri MF, Botte SE, et al	Heavy metals in kidney tissues of Franciscana dolphin, Pontoporia blainvillei (Cetacea: Pontoporiidae), and their relationship with biological parameters	Latin American Journal of Aquatic Research	Mammal	M
36	Argentina	2011	La Sala LF, Petracci PF, Smits JE, et al	Mercury levels and health parameters in the threatened Olrog’s Gull (Larus atlanticus) from Argentina	Environmental Monitoring and Assessment	Bird	M
37	Argentina	2011	Ondarza PM, Gonzalez M, Fillmann G, Miglioranza KSB	Polybrominated diphenyl ethers and organochlorine compound levels in brown trout (Salmo trutta) from Andean Patagonia, Argentina	Chemosphere	Fish	POPs
38	Argentina	2011	Colombo JC, Cappelletti N, Williamson M, et al	Risk ranking of multiple-POPs in detritivorous fish from the Río de la Plata	Chemosphere	Fish	POPs
39	Argentina	2012	Llorca M, Farre M, Tavano MS, et al	Fate of a broad spectrum of perfluorinated compounds in soils and biota from Tierra del Fuego and Antarctica	Environment Pollution	More than one class	Other
40	Argentina	2012	Seco Pon JP, Beltrame O, Marcovecchio J, et al	Assessment of trace metal concentrations in feathers of white-chinned petrels, Procellaria aequinoctialis, from the Patagonian shelf.	Environment and Pollution	Bird	M
41	Argentina	2012	Jofré MB, Antón RI, Caviedes-Vidal E	Lead and cadmium accumulation in anuran amphibians of a permanent water body in arid Midwestern Argentina	Environmental Science and Pollution Research	Amphibian	M
42	Argentina	2012	Frias JE, Gil MN, Esteves JL, et al	Mercury levels in feathers of Magellanic penguins	Marine Pollution Bulletin	Bird	M
43	Argentina	2012	Ondarza PM, Gonzalez M, Fillmann G, Miglioranza KSB	Increasing levels of persistent organic pollutants in rainbow trout (Oncorhynchus mykiss) following a mega-flooding episode in the Negro River basin, Argentinean Patagonia	The Science of the Total Environment	Fish	POPs
44	Argentina	2013	Simonetti P, Botté SE, Fiori SM, Marcovecchio JE	Burrowing Crab (Neohelice granulata) as a Potential Bioindicator of Heavy Metals in the Bahia Blanca Estuary, Argentina	Archives of Environmental Contamination and Toxicology	Crustacean	M
45	Argentina	2013	Panebianco MV , Negri MF, Botté SE, et al	Essential and non-essential heavy metals in skin and muscle tissues of franciscana dolphins (Pontoporia blainvillei) from the southern Argentina coast	Chemistry And Ecology	Mammal	M
46	Argentina	2013	Cáceres-Saez I, Dellabianca NA, Goodall RNP, et al	Mercury and Selenium in Subantarctic Commerson's Dolphins (Cephalorhynchus c. commersonii)	Biological Trace Element Research	Mammal	M
47	Argentina	2014	Simonetti P, Botté SE, Beltzer AH, Marcovecchio JE	Tissue distribution of Cd, Cu, Zn, Ni, Cr, Pb and Hg in striated heron, Butorides striatus (Aves: Ardeidae), in a fluvial ecosystem	Chemistry and Ecology	Bird	M
48	Argentina	2014	Ballesteros ML, Miglioranza KSB, Gonzalez M, et al	Multimatrix measurement of persistent organic pollutants in Mar Chiquita, a continental saline shallow lake	Science of the Total Environment	Fish	POPs
49	Argentina	2014	Silva Barni MF, Gonzalez M, Miglioranza KSB	Assessment of persistent organic pollutants accumulation and lipid peroxidation in two reproductive stages of wild silverside (Odontesthes bonariensis)	Ecotoxicology and Environmental Safety	Fish	POPs
50	Argentina	2014	Ondarza PM, Gonzalez M, Fillmann G, Miglioranza KSB	PBDEs, PCBs and organochlorine pesticides distribution in edible fish from Negro River basin, Argentinean Patagonia	Chemosphere	Fish	POPs
51	Argentina	2015	Commendatore MG, Franco MA, Gomes Costa P, et al	Butyltins, Polyaromatic Hydrocarbons, Organochlorine Pesticides, and Polychlorinated Biphenyls in Sediments and Bivalve Mollusks in a Mid-Latitude Environment From the Patagonian Coastal Zone	Environmental Toxicology and Chemistry	More than one class	POPs & Other
52	Argentina	2015	Avigliano E, Schenone NF, Volpedo AV, et al	Heavy metals and trace elements in muscle of silverside (Odontesthes bonariensis) and water from different environments (Argentina): aquatic pollution and consumption effect approach	Science of the Total Environment	Fish	M
53	Argentina	2015	Martínez-López E, Espín S, Barbar F, et al	Contaminants in the southern tip of South America: Analysis of organochlorine compounds in feathers of avian scavengers from Argentinean Patagonia	Ecotoxicology and Environmental Safety	Bird	POPs
54	Argentina	2015	Torres P, Miglioranza KSB, Uhart MM, et al	Organochlorine pesticides and PCBs in Southern Right Whales (Eubalaena australis) breeding at Península Valdés, Argentina	Science of the Total Environment	Mammal	POPs
55	Argentina	2015	Cappelletti N, Speranza E, Tatone L, et al	Bioaccumulation of dioxin-like PCBs and PBDEs by detritus-feeding fish in the Rio de la Plata estuary, Argentina	Environmental Science and Pollution Research	Fish	POPs
56	Argentina	2016	Arias A, Panebianco M, Net S, et al	Franciscana dolphins as PCBs marine biomonitors in Argentina, south-west Atlantic Ocean	Journal of the Marine Biological Association of the United Kingdom	Mammal	POPs
57	Argentina	2016	Barni MF, Ondarza PM, Gonzalez M, et al	Persistent organic pollutants (POPs) in fish with different feeding habits inhabiting a shallow lake ecosystem	Science of the Total Environment	Fish	POPs
58	Argentina	2016	Durante CA, Santos-Neto EB, Azevedo A, et al	POPs in the South Latin America: Bioaccumulation of DDT, PCB, HCB, HCH and Mirex in blubber of common dolphin (Delphinus delphis) and Fraser's dolphin (Lagenodelphis hosei) from Argentina	Science of the Total Environment	Mammal	POPs
59	Argentina	2016	Monferrán MV, Garnero P, De Los Angeles Bistoni M, et al	From water to edible fish. Transfer of metals and metalloids in the San Roque Reservoir (Córdoba, Argentina). Implications associated with fish consumption	Ecological Indicators	Fish	M
60	Argentina	2016	Monferran MV, Garnero PL, Wunderlin DA, Bistoni M de L	Potential human health risks from metals and As via Odontesthes bonariensis consumption and ecological risk assessments in aeutrophic lake	Ecotoxicology and Environmental Safety	Fish	M
61	Argentina	2016	Avigliano E, Lozano C, Plá RR, Volpedo AV	Toxic element determination in fish from Paraná River Delta (Argentina) by neutron activation analysis: Tissue distribution and accumulation and health risk assessment by direct consumption	Journal of Food Composition and Analysis	Fish	M
62	Argentina	2016	Del Brio F, Commendatore M, Castro IB, et al	Distribution and bioaccumulation of butyltins in the edible gastropod Odontocymbiola magellanica	Marine Biology Research	Gastropoda	Other
63	Argentina	2017	Ballesteros ML, Hued AC, Gonzalez M et al	Evaluation of the Health Status of the Silverside (Odontesthes bonariensis) at a RAMSAR Site in South America	Bulletin of Environmental Contamination and Toxicology	Fish	POPs
64	Argentina	2017	Oliva AL, Arias AH, Quintas PY, et al	Polycyclic Aromatic Hydrocarbons in Mussels from a South American Estuary	Archives of Environmental Contamination and Toxicology	Bivalve	POPs
65	Argentina	2017	Tripodi MA, Hancke D, Suarez OV.	Analysis of lead pollution levels within an urban ecosystem using the cestode Hymenolepis diminuta and its rat hosts as bioindicators	Journal of Helminthology	More than one class	M
66	Argentina	2017	Buzzi NS, Oliva AL, Arias AH, Marcovecchio JE	Assessment of trace metal accumulation in native mussels (Brachidontes rodriguezii) from a South American temperate estuary	Environmental Science and Pollution Research	Bivalve	M
67	Argentina	2017	Polizzi P, Romero MB, Chiodi Boudet LN et al	Blood cadmium and metallothionein concentrations in females of two sympatric pinnipeds species	Marine Pollution Bulletin	Mammal	M
68	Argentina	2017	Primost M, Gil MN, Bigatti G	High bioaccumulation of cadmium and other metals in Patagonian edible gastropods	Marine Biology Research	Gastropoda	M
69	Argentina	2017	Romero MB, Polizzi P, Chiodi L, et al	Metals as chemical tracers to discriminate ecological populations of threatened Franciscana dolphins (Pontoporia blainvillei) from Argentina	Environmental Science and Pollution Research	Mammal	M
70	Argentina	2017	Griboff J, Wunderlin DA, Monferran MV	Metals, As and Se determination by inductively coupled plasma-mass spectrometry (ICP-MS) in edible fish collected from three eutrophic reservoirs. Their consumption represents a risk for human health?	Microchemical Journal	Fish	M
71	Argentina	2017	Thompson GA, Volpedo AV	Presence of trace elements in the silverside Odontesthes argentinensis	Marine Pollution Bulletin	Fish	M
72	Argentina	2017	Wiemeyer GM, Perez MA, Torres Bianchini L, et al.	Repeated conservation threats across the Americas: High levels of blood and bone lead in the Andean Condor widen the problem to a continental scale	Environmental Pollution	Bird	M
73	Argentina	2017	Quintas PY, Arias AH, Oliva AL, et al	Organotin compounds in Brachidontes rodriguezii mussels from the Bahía Blanca Estuary, Argentina	Ecotoxicology and Environmental Safety	Bivalve	Other
74	Argentina	2017	La Colla NS, Botté SE, Oliva AL, Marcovecchio JE	Tracing Cr, Pb, Fe and Mn occurrence in the Bahía Blanca estuary through commercial fish species	Chemosphere	Fish	M
75	Argentina	2017	Martínez ML, Piol MN, Sbarbati Nudelman N, Verrengia Guerrero NR	Tributyltin bioaccumulation and toxic effects in freshwater gastropods Pomacea canaliculata after a chronic exposure: field and laboratory studies	Ecotoxicology	Gastropoda	Other
76	Argentina	2018	Buzzi, NS, Marcovecchio, JE	Heavy metal concentrations in sediments and in mussels from Argentinean coastal environments, South America	Environmental Earth	Bivalve	M
77	Argentina	2018	Simonetti P, Botté SE & Marcovecchio JE	Heavy metal bioconcentration factors in the burrowing crab Neohelice granulata of a temperate ecosystem in South America: Bahía Blanca estuary, Argentina.	Environmental Pollution	Crustacean	M
78	Argentina	2018	Griboff J, Horacek M, Wunderlin DA, Monferran MV	Bioaccumulation and trophic transfer of metals, As and Se through a freshwater food web affected by antrophic pollution in Córdoba, Argentina	Ecotoxicology and Environmental Safety	More than one class	M
79	Argentina	2018	La Colla NS, Botté SE, Marcovecchio JE	Metals in coastal zones impacted with urban and industrial wastes: Insights on the metal accumulation pattern in fish species	Journal of Marine Systems	Fish	M
80	Argentina	2018	Di Marzio A, Gómez-Ramírez P, Barbar F et al	Mercury in the feathers of bird scavengers from two areas of Patagonia (Argentina) under the influence of different anthropogenic activities: a preliminary study	Environmental Science and Pollution Research	Bird	M
81	Argentina	2018	Garnero P, Monferran M González G, Griboff , Bistoni A	Assessment of exposure to metals, As and Se in water and sediment of a freshwater reservoir and their bioaccumulation in fish species of different feeding and habitat preferences	Ecotoxicology and Environmental Safety	Fish	M
82	Argentina	2018	Commendatore M, Yorio P, Scenna L et al	Persistent organic pollutants in sediments, intertidal crabs, and the threatened Olrog's gull in a northern Patagonia salt marsh, Argentina	Marine Pollution Bulletin	More than one class	POPs
83	Argentina	2019	Adrogué AQ, Miglioranza KSB, Copello S et al	Pelagic seabirds as biomonitors of persistent organic pollutants in the Southwestern Atlantic	Marine Pollution Bulletin	Bird	POPs
84	Argentina	2019	Avigliano E, Maichak de Carvalho B, Invernizzi R et al.	Arsenic, selenium, and metals in a commercial and vulnerable fish from southwestern Atlantic estuaries: distribution in water and tissues and public health risk assessment	Environmental Science and Pollution Research	Fish	M
85	Argentina	2019	Tammone Santos A, Schwerdt CB,Tanzola RD, Guagliardo SE	Heavy Metal Bioaccumulation by Cestode Parasites of Mustelus Schmitti (Chondrichthyes: Carcharhiniformes), from the Bahía Blanca Estuary, Argentina	Journal of Dairy & Veterinary Sciences	More than one class	M
86	Argentina	2019	Ríos JM, Ruggeri MF, Poma G et al	Occurrence of organochlorine compounds in fish from freshwater environments of the central Andes, Argentina	Science of The Total Environment	Fish	POPs
87	Argentina	2019	Avillagran DM, Severini MF, Biancalana F et al	Bioaccumulation of heavy metals in mesozooplankton from a human-impacted south western Atlantic estuary (Argentina)	Journal of Marine Research	More than one class	M
88	Argentina	2019	Vilches FO, Bobinac MA, Labudía AC et al	Metals concentration and bioaccumulation in the marine-coastal trophic web from Buenos Aires province southern coast, Argentina	Chemistry and Ecology	More than one class	M
89	Bolivia	2002	Maurice-Bourgoin L, Quiroga I	Total mercury distribution and importance of the biomagnification process in rivers of the Bolivian Amazon	Book: The Ecohydrology of South American Rivers and Wetlands	Fish	M
90	Bolivia	2010	Molina CI, Gibon FM, Duprey JL, et al	Transfer of mercury and methylmercury along macroinvertebrate food chains in a floodplain lake of the Beni River, Bolivian Amazonia	Science of the Total Environment	More than one class	M
91	Bolivia	2010	Smolders JP, Lock AC, Van der Velde G, et al	Effects of Mining Activities on Heavy Metal Concentrations in Water, Sediment, and Macroinvertebrates in Different Reaches of the Pilcomayo River, South America	Archives of Environmental Contamination and Toxicology	Insect	M
92	Bolivia	2012	Molina CI, Ibañez C, Gibon FM	Biomagnification process of heavy metals of a hiperhaline lake (Poopó, Oruro, Bolivia): risks to consumer health	Ecología en Bolivia	More than one class	M
93	Bolivia	2012	Pouilly M, Pérez T, Rejas D, et al	Mercury bioaccumulation patterns in fish from the Iténez river basin, Bolivian Amazon	Ecotoxicology and Environmental Safety	Fish	M
94	Bolivia	2013	Pouilly M, Rejas D, Pérez T, et al	Trophic Structure and Mercury Biomagnification in Tropical Fish Assemblages, Itenez River, Bolivia	PLoS One	Fish	M
95	Bolivia	2016	Rivera SJ, Pacheco LF, Ach D et al	Low total mercury in Caiman yacare (Alligatoridae) as compared to carnivorous, and non-carnivorous fish consumed by Amazonian indigenous communities	Environmental Pollution	More than one class	M
96	Brasil	1991	Lacerda LD, Pfeiffer WC, Marins RV et al	Mercury dispersal in water, sediments and aquatic biota of a gold mining tailing deposit drainage in pocone, Brazil	Water, Air and Soil Pollution	More than one class	M
97	Brasil	1994	Reuther R	Mercury accumulation in sediment and fish from rivers affected by alluvial gold mining in the Brazilian Madeira River basin, Amazon	Environmental Monitoring and Assessment	Fish	M
98	Brasil	1994	Lacerda LD, Bidone ED, Guimarães AF & Pfeiffer WC	Mercury concentrations in fish from the Itacaiunas-Parauapebas River System, Carajas Region, Amazon	Anais da Academia Brasileira de Ciências	Fish	M
99	Brasil	1994	Hylander LD, Silva EC, Oliveira LJ et al	Mercury levels in Alto Pantanal: A screening study	Ambio	More than one class	M
100	Brasil	1994	Mantelatto FL, Avelar WE, Silva DM et al	Heavy Metals in the Shrimp Xiphopenaeus kroyeri (Heller, 1862) (Crustacea, Penaeidae) from Ubatuba Bay, São Paulo, Brazil	Bulletin of Environmental Contamination and Toxicology	Crustacean	M
101	Brasil	1995	Palheta D &Taylor A	Mercury in environmental and biological samples from a gold mining area in the Amazon region of Brazil	Science of the Total Environment	Fish	M
102	Brasil	1995	Malm O, Branches FJP, Akagi H et al	Mercury and methylmercury in fish and human hair from the Tapajos river basin, Brazil	Science of the Total Environment	Fish	M
103	Brasil	1995	Vieira LM, AlhoII CJR, Ferreira GAL	Mercury contamination in sediment and in molluscs of Pantanal, Mato Grosso, Brazil	Revista Brasileira de Zoologia	Gastropoda	M
104	Brasil	1995	Porvari, P	Mercury levels of fish in Tucurui hydroelectric reservoir and in River Mojti in Amazonia, in the state of Para Brazil	Science of the Total Environment	Fish	M
105	Brasil	1996	Padovani CR, Forsberg BR & Pimentel TP	Mercury concentrations in fishes of the Madeira River: Results and recommendations for human consumption	Acta Amazonica	Fish	M
106	Brasil	1997	Malm O, Guimarães JRD, Castro MB et al	Follow-up of mercury levels in fish, human hair and urine in the Madeira and Tapajos basins, Amazon, Brazil	Water, Air and Soil Pollution	Fish	M
107	Brasil	1997	Lebel J, Roulet M, Mergler D et al	Fish Diet and Mercury Exposure in a Riparian Amazonian Population	Water, Air and Soil Pollution	Fish	M
108	Brasil	1997	Bidone ED, Castilhos ZC, Santos TSJ et al	Fish contamination and human exposure to mercury in Tartarugalzinho River, Amapa State, Northern Amazon, Brazil. A screening approach	Book: Mercury as a Global Pollutant: Human Health Issues	Fish	M
109	Brasil	1997	Moraes LAF de, Lenzi E & Luchese EB	Mercury in two fish species from the Parana River floodplain, Parana, Brazil	Environmental Pollution	Fish	M
110	Brasil	1998	Kehrig HA, Malm O & Moreira I	Mercury in a widely consumed fish Micropogonias furnieri (Demarest, 1823) from four main Brazilian estuaries	Science of the Total Environment	Fish	M
111	Brasil	1998	Dorea JG, Moreira MB, East G & Barbosa AC	Selenium and mercury concentrations in some fish species of the Madeira River, Amazon Basin,Brazil	Biological Trace Element Research	Fish	M
112	Brasil	1998	Kehrig HA, Malm O, Akagi H et al	Methylmercury in Fish and Hair Samples from the Balbina Reservoir, Brazilian Amazon	Environmental Research	Fish	M
113	Brasil	1999	Marsico ET, de Sao Clemente SC, Santos NN & Procopio AJ	Mercury contamination in fish genus Serrasalmus caught in Corichao River at the country of Pocone, MT - Brazil	Revista Brasileira de Ciencia Veterinaria	Fish	M
114	Brasil	1999	Brabo ED, Santos ED, Jesus IM et al	Mercury levels in fish consumed by the Sai Cinza indigenous community, Munduruku Reservation, Jacareacanga County, State of Para, Brazil	Cadernos de Saúde Pública	Fish	M
115	Brasil	1999	Crossa Martinelli M & McGrath D	Mercury accumulation in the pirarucu Arapaima gigas Cuvier (1918) in the lower Amazonian varzea	Boletim do Museu Paraense Emilio Goeldi Serie Zoologia	Fish	M
116	Brasil	1999	Jordão CP, Pereira JL, Jham GN & Bellato CR	Distribution of Heavy Metals in Environmental Samples Near Smelters and Mining Areas in Brazil	Environmental Technology	Fish	M
117	Brasil	2000	Kitahar SE, Okada IA & Sakuma AM	Total mercury in fresh-water fish	Food Science and Technology (Campinas)	Fish	M
118	Brasil	2000	Liparisi F, Marsico ET, Santos NN & Lima FC	Determination of mercury levels in samples of cutlass fish ( Trichiurus lepturus) collected near Itaipu beach at Niteroi, RJ	Higiene Alimentar	Fish	M
119	Brasil	2000	Castilhos ZC & Bidone ED	Hg biomagnification in the ichthyofauna of the Tapajos River Region, Amazonia, Brazil	Bulletin of Environmental Contamination and Toxicology	Fish	M
120	Brasil	2000	de Souza Lima AP, Sarkis Müller RC, de Souza Sarkis JE et al	Mercury contamination in fish from Santarem, Para, Brazil	Environmental Research	Fish	M
121	Brasil	2000	Lechler PJ, Miller JR, Lacerda LD et al	Elevated mercury concentrations in soils, sediments, water, and fish of the Madeira River basin, Brazilian Amazon: a function of natural enrichments?	Science of the Total Environment	Fish	M
122	Brasil	2000	Maurice-Bourgoin L, Quiroga I, Chincheros J & Courau P	Mercury distribution in waters and fishes of the upper Madeira rivers and mercury exposure in riparian Amazonian populations	Science of the Total Environment	Fish	M
123	Brasil	2000	dos Santos LS, Müller RC, de Sarkis JE et al	Evaluation of total mercury concentrations in fish consumed in the municipality of Itaituba, Tapajos River Basin, Para, Brazil	Science of the Total Environment	Fish	M
124	Brasil	2000	da Silva Brabo E, de Oliveira Santos E, de Jesus IM et al	Mercury contamination of fish and exposures of an indigenous community in Para state, Brazil	Environmental Research	Fish	M
125	Brasil	2000	Lacerda LD, Paraquetti HH, Marins RV et al	Mercury content in shark species from the South-Eastern Brazilian coast	Brazilian Journal of Biology	Fish	M
126	Brasil	2000	Hylander LD, Pinto FN, Guimarães JR et al	Fish mercury concentration in the Alto Pantanal, Brazil: influence of season and water parameters	Science of the Total Environment	Fish	M
127	Brasil	2000	Avelar WE, Mantelatto FL Tomazelli AC et al	The marine mussel Perna perna (Mollusca: Bivalvia, Mytilidae) as an indicator of contamination by heavy metals in the Ubatuba Bay, São Paulo, Brazil	Water, Air and Soil Pollution	Bivalve	M
128	Brasil	2000	Costa M, Paiva E & Moreira I	Total mercury in Perna perna mussels from Guanabara Bay -10 years later	Science of the Total Environment	Bivalve	M
129	Brasil	2001	Silva CA, Rainbow PS, Smith BD & Santos ZL	Biomonitoring of trace metal contamination in the Potengi estuary, Natal (Brazil), using the oyster Crassostrea rhizophorae, a local food source	Water Research	Bivalve	M
130	Brasil	2001	Leady BS & Gottgens JF	Mercury accumulation in sediment cores and along food chains in two regions of the Brazilian Pantanal	Wetlands Ecology and Management	More than one class	M
131	Brasil	2001	Callil C & Junk WJ	Aquatic gastropods as mercury indicators in the Pantanal of Pocone region (Mato Grosso, Brasil)	Water, Air and Soil Pollution	Gastropoda	M
132	Brasil	2001	Nilson SA Jr, Costa M & Akagi H	Total and methylmercury levels of a coastal human population and of fish from the Brazilian Northeast	Environmental Science and Pollution Research	Fish	M
133	Brasil	2001	Kehrig HA, Costa M, Moreira I & Malm O	Methylmercury and total mercury in estuarine organisms from Rio de Janeiro, Brazil	Environmental Science and Pollution Research	More than one class	M
134	Brasil	2001	Castilhos ZC, Bidone ED & Hartz SM	Bioaccumulation of mercury by Tucunare (Cichla ocellaris) from Tapajos river region, Brazilian amazon: A field dose-response approach	Bulletin of Environmental Contamination and Toxicology	Fish	M
135	Brasil	2001	Uryu Y, Malm O, Thornton I et al	Mercury Contamination of Fish and Its Implications for Other Wildlife of the Tapajós Basin, Brazilian Amazon	Conservation Biology	Fish	M
136	Brasil	2002	Torres JPM, Pfeiffer WC, Markowitz S et al	Dichlorodiphenyltrichloroethane in Soil, River Sediment, and Fish in the Amazon in Brazil	Environmental Research	Fish	POPs
137	Brasil	2002	Lailson-Brito Jr.J, Azeredo MAA, Malm O et al	Trace metals in liver and kidney of the franciscana (Pontoporia blainvillei) from the northern coast of Rio de Janeiro State, Brazil	Latin American Journal of Aquatic Mammals	Mammal	M
138	Brasil	2002	Niencheski LF, Windom HL, Baraj B et al	Mercury in fish from patos and mirim lagoons, southern Brazil	Marine Pollution Bulletin	Fish	M
139	Brasil	2002	Pereira O, Henriques MB, Zenebon O et al	Determinacao dos teores de Hg, Pb, Cd, Cu e Zn em moluscos (Crassostrea brasiliana, Perna perna e Mytella falcata)	Revista do Instituto Adolfo Lutz	Bivalve	M
140	Brasil	2002	Machado IC, De Maio FD Kira, CS et al	Pb, Cd, Hg, Cu and Zn in mangrove oyster Crassostrea brasiliana Cananeia estuary, Sao Paulo-Brazil.	Revista do Instituto Adolfo Lutz	Bivalve	M
141	Brasil	2002	Penedo de Pinho A, Davée Guimarães JR, Martins AS et al	Total mercury in muscle tissue of five shark species from Brazilian offshore waters: Effects of feeding habit, sex, and length	Environmental Research	Fish	M
142	Brasil	2002	Kehrig HA, Costa M, Moreira I & Malm O	Total and methylmercury in a Brazilian estuary, Rio de Janeiro	Marine Pollution Bulletin	More than one class	M
143	Brasil	2002	Santos EC, Câmara VM, Jesus IM et al	A contribution to the establishment of reference values for total mercury levels in hair and fish in Amazonia	Environmental Research	Fish	M
144	Brasil	2003	Yogui GT, De Oliveira Santos MC & Montone RC	Chlorinated pesticides and polychlorinated biphenyls in marine tucuxi dolphins (Sotalia fluviatilis) from the Cananéia estuary, southeastern Brazil	Environmental Research	Mammal	POPs
145	Brasil	2003	Da Silva a. MF, Lemes VRR, Barretto HHC et al	Polychlorinated Biphenyls and Organochlorine Pesticides in Edible Fish Species and Dolphins from Guanabara Bay, Rio de Janeiro, Brazil	Bulletin of Environmental Contamination and Toxicology	More than one class	M & POPs
146	Brasil	2003	de Freitas Rebelo M, do Amaral MC & Pfeiffer WC	High Zn and Cd accumulation in the oyster Crassostrea rhizophorae, and its relevance as a sentinel species	Marine Pollution Bulletin	Bivalve	M
147	Brasil	2003	Brabo ES, Angélica RS, Silva, AP et al	Assessment of mercury levels in soils, waters, bottom sediments and fishes of acre state in Brazilian Amazon	Water, Air and Soil Pollution	Fish	M
148	Brasil	2003	Dorea J, Barbosa AC, Ferrari I & de Souza JR	Mercury in hair and in fish consumed by Riparian women of the Rio Negro, Amazon, Brazil	International Journal of Environmental Health Research	Fish	M
149	Brasil	2003	Cavalcanti AD	Monitoring of trace elements in oysters marketed in Recife, Pernambuco, Brazil	Cadernos de Saúde Pública	Bivalve	M
150	Brasil	2003	Curtius AJ, Seibert EL, Fiedler HD et al	Avaliando a contaminação por elementos traço em atividades de maricultura: resultados parciais de um estudo de caso realizado na ilha de Santa Catarina, Brasil	Química Nova	Bivalve	M
151	Brasil	2003	Baraj B, Niencheski LF & Corradi C	Trace Metal Content Trend of Mussel Perna perna (Linnaeus, 1758) from the Atlantic Coast of Southern Brazil	Water, Air and Soil Pollution	Bivalve	M
152	Brasil	2003	Tomazelli AC, Martinelli LA, AvelarWEP et al	Biomonitoring of Pb and Cd in two impacted watersheds in Southeast Brazil, using the freshwater mussel Anodontites trapesialis (Lamarck, 1819) (Bivalvia : Mycetopodidae) as a biological monitor	Brazilian Archives of Biology and Technology	Bivalve	M
153	Brasil	2003	Monteiro-Neto C, Itavo RV & Moraes LE	Concentrations of heavy metals in Sotalia fluviatilis (Cetacea: Delphinidae) off the coast of Ceará, northeast Brazil	Environmental Pollution	Mammal	M
154	Brasil	2004	Kajiwara N, Matsuoka S, Iwata H et al	Contamination by persistent organochlorines in cetaceans incidentally caught along Brazilian coastal waters	Archives of Environmental Contamination and Toxicology	Mammal	POPs
155	Brasil	2004	Gorni R & Weber RR	Organochlorine pesticides residues and PCBs in benthic organisms of the inner shelf of the São Sebastião Channel, São Paulo. Brazil	Brazilian Journal of Oceanography	Bivalve	POPs
156	Brasil	2004	Gomes Ferreira A, dos Santos Machado AL, Rosental Zalmon I	Temporal and spatial variation on heavy metal concentrations in the bivalve Perna perna (LINNAEUS, 1758) on the northern coast of Rio de Janeiro State, Brazil	Brazilian Archives of Biology and Technology	Bivalve	POPs
157	Brasil	2004	Ferreira MdaS, Mársico ET, São Clemente SC & Medeiros RC	Mercuric contamination of the fish inside Rodrigo de Freitas Lagoon - Rio de Janeiro, Brazil	Revista Brasileira de Ciência Veterinária	Fish	M
158	Brasil	2004	Francioni E, Rebello Wagener A de L, Calixto R de C & Bastos GC	Evaluation of Perna perna (Linné, 1758) as a tool to monitoring trace metals contamination in estuarine and coastal waters of Rio de Janeiro, Brazil	Journal of the Brazilian Chemical Society	Bivalve	M
159	Brasil	2004	Barbosa AC, de Souza J, Dórea JG et al	Mercury biomagnification in a tropical black water, Rio Negro, Brazil	Archives of Environmental Contamination and Toxicology	Fish	M
160	Brasil	2004	Dórea JG, Barbosa AC, Souzade J, Fadini P & Jardim WF	Piranhas (Serrasalmus spp.) as markers of mercury bioaccumulation in Amazonian ecosystems	Journal of the Brazilian Chemical Society	Fish	M
161	Brasil	2005	Lima APS, Sarkis JES, Shihomatsu HM & Müller RCS	Mercury and selenium concentrations in fish samples from Cachoeira do PiriaMunicipality, ParaState, Brazil	Environmental Research	Fish	M
162	Brasil	2005	Vaisman AG, Marins RV & Lacerda LD	Characterization of the mangrove oyster, Crassostrea rhizophorae, as a biomonitor for mercury in tropical estuarine systems, northeast Brazil	Environmental Contamination Toxicology	Bivalve	M
163	Brasil	2005	Sampaio Da Silva D, Lucotte M, Roulet M et al	Trophic structure and bioaccumulation of mercury in fish of three natural lakes of the Brazilian Amazon	Water, Air and Soil Pollution	Fish	M
164	Brasil	2005	Mirlean N, Larned ST, Nikora V & Kütter VT	Mercury in lakes and lake fishes on a conservation-industry gradient in Brazil	Chemosphere	Fish	M
165	Brasil	2005	Fariasa RA, Haconb S, Campos RC & Argento R	Mercury contamination in fanned fish setup on former garimpo mining areas in the Northern Mato Grosso State, Amazonian region, Brazil	Science of The Total Environment	Fish	M
166	Brasil	2005	Soto JMR, Soares JT, Celini Aaos & Santos RCA	Concentração de mercúrio total em tecidos de Caretta caretta (Linnaeus, 1758) (Reptilia, Cheloniidae) encalhadas na costa sul do Rio Grande do Sul, Brasil	In: 2ª Jornada de Conservação e Pesquisa de Tartarugas Marinhas no Atlântico Sul Ocidental, Rio Grande	Reptil	M
167	Brasil	2005	Rebouças do Amaral MC, de Freitas Rebelo M, Torres JP & Pfeiffer WC	Bioaccumulation and depuration of Zn and Cd in mangrove oysters (Crassostrea rhizophorae, Guilding, 1828) transplanted to and from a contaminated tropical coastal lagoon	Marine Environmental Research	Bivalve	M
168	Brasil	2005	Dias Fonseca FR, Malm O & Waldemarin HF	Mercury levels in tissues of Giant otters (Pteronura brasiliensis) from the Rio Negro, Pantanal, Brazil	Environmental Research	Mammal	M
169	Brasil	2005	Dórea JG, de Souza JR, Rodrigues P et al	Hair mercury (signature of fish consumption) and cardiovascular risk in Munduruku and Kayabi Indians of Amazonia	Environmental Research	Fish	M
170	Brasil	2006	Wakasa YS, Marsico ET & Clemente SC de S	Mercury contamination in crabs in the bay of Guanabara, Rio de Janeiro	Higiene Alimentar	Crustacean	M
171	Brasil	2006	Baêta P,Kehrig HA, Malm O & Moreira I	Total mercury and methylmercury in fish from a tropical estuary	Environmental Toxicology	Fish	M
172	Brasil	2006	Dorea JG, Barbosa AC & Silva GS	Fish mercury bioaccumulation as a function of feeding behavior and hydrological cycles of the Rio Negro, Amazon	Comparative Biochemistry and Physiology Part C: Toxicology & Pharmacology	Fish	M
173	Brasil	2006	Rodrigues MLK & Formoso MLL	Heavy metals in recent sediments and bottom-fish under the influence of tanneries in South Brazil	Water, Air and Soil Pollution	Fish	M
174	Brasil	2006	Hylander LD, Gröhn J, Tropp M et al	Fish mercury increase in Lago Manso, a new hydroelectric reservoir in tropical Brazil	Journal of Environmental Management	Fish	M
175	Brasil	2007	Vetter W & Roberts D	Revisiting the organohalogens associated with 1979-samples of Brazilian bees (Eufriesea purpurata)	Science of the Total Environment	Insect	POPs
176	Brasil	2007	Miranda-Filho KC, Metcalfe TL, Metcalfe CD et al	Residues of Persistent Organochlorine Contaminants in Southern Elephant Seals (Mirounga leonina) from Elephant Island, Antarctica	Environmental Science & Technology	Mammal	POPs
177	Brasil	2007	Fillmann G, Hermanns L, Fileman TW & Readman JW	Accumulation patterns of organochlorines in juveniles of Arctocephalus australis found stranded along the coast of Southern Brazil	Environmental Pollution	Mammal	POPs
178	Brasil	2007	Dorneles PR, Lailson-Brito J, Dos Santos RA et al	Cephalopods and cetaceans as indicators of offshore bioavailability of cadmium off Central South Brazil Bight	Environmental Pollution	More than one class	M
179	Brasil	2007	Paulo S	Total mercury in fishes from the productive chain at the Santos coastal region , São Paulo , Brazil	Revista do Instituto Adolfo Lutz	Fish	M
180	Brasil	2007	Dórea JG & Barbosa AC	Anthropogenic impact of mercury accumulation in fish from the Rio Madeira and Rio Negro rivers (Amazonia)	Biological Trace Element Research	Fish	M
181	Brasil	2007	Bastos WR, de Almeida R, Dórea JG & Barbosa AC	Annual flooding and fish-mercury bioaccumulation in the environmentally impacted Rio Madeira	Ecotoxicology	Fish	M
182	Brasil	2007	Lacerda LD, Santos JA, Campos RC et al	Total-Hg and organic-Hg in Cephalopholis fulva (Linnaeus, 1758) from inshore and offshore waters of NE Brazil	Brazilian Journal of Biology	Fish	M
183	Brasil	2007	Mársico ET, Machado MES, Knoff M & São Clemente SC	Total mercury in sharks along the southern Brazilian Coast	Arquivo Brasileiro de Medicina Veterinária e Zootecnia	Fish	M
184	Brasil	2007	Pereira CDS, Abessa DMDS, Bainy ACD, et al	Integrated assessment of multilevel biomarker responses and chemical analysis in mussels from São Sebastião, São Paulo, Brazil	Environmental Toxicology and Chemistry	Bivalve	POPs
185	Brasil	2008	Dorneles PR, Lailson-Brito J, Fernandez MAS, et al	Evaluation of cetacean exposure to organotin compounds in Brazilian waters through hepatic total tin concentrations	Environmental Pollution	Mammal	Other
186	Brasil	2008	Souza AS De, Torres JPM, Meire RO et al	Organochlorine Pesticides (OCs) and Polychlorinated Biphenyls (PCBs) in Sediments and Crabs (Chasmagnathus granulata, Dana, 1851) from Mangroves of Guanabara Bay, Rio De Janeiro State, Brazil	Chemosphere	Crustacean	POPs
187	Brasil	2008	Da Silva DML, De Camargo PB, Martinelli LA et al	Organochlorine pesticides in Piracicaba river basin (São Paulo/Brazil): a survey of sediment, bivalve and fish	Química Nova	More than one class	POPs
188	Brasil	2008	Marreo Vera, Ysrael, de Carvalho, Roberto Jose, Castilhos ZC et al	Mercury bioaccumulation in the Brazilian Amazonian tucunares (Cichla sp., Cichlidae, Perciformes)	Ambiente & Água	Fish	M
189	Brasil	2008	Tuomola L, Niklasson T, de Castro E Silva E et al	Fish mercury development in relation to abiotic characteristics and carbon sources in a six-year-old, Brazilian reservoir	Science of the Total Environment	Fish	M
190	Brasil	2008	Lins DC, Meirelles ME, Malm O & Lima NRW	Mercury concentration in the freshwater bonefish Cyphoeharax gilbert (Curimatidae) and its parasite the crustacean Riggia paranensis (Cymothoidae)	Neotropical Ichthyology	More than one class	M
191	Brasil	2008	Medeiros RJ, Mársico ET, São Clemente SC et al	Distribution of metal mercury in tuna (Thunnus albacares) and weaker fish (Cynoscion microlepidotus) captured in Rio de Janeiro coast, Brazil	Arquivo Brasileiro de Medicina Veterinária e Zootecnia	Fish	M
192	Brasil	2008	Seixas TG, Kehrig Hdo A, Costa M et al	Total mercury, organic mercury and selenium in liver and kidney of a South American coastal dolphin	Environmental Pollution	Mammal	M
193	Brasil	2008	Josef CF, Adriano LR, De França EJ et al	Determination of Hg and diet identification in otter (Lontra longicaudis) feces	Environmental Pollution	Mammal	M
194	Brasil	2008	Kehrig Hdo A, Howard BM & Malm O	Methylmercury in a predatory fish (Cichla spp.) inhabiting the Brazilian Amazon	Environmental Pollution	Fish	M
195	Brasil	2008	de Carvalho CEV, Di Beneditto APM, Souza CMM, et al	Heavy metal distribution in two cetacean species from Rio de Janeiro State, south-eastern Brazil	Journal of the Marine Biological Association of the United Kingdom	Mammal	M
196	Brasil	2008	Arantes IA, Pinto MT, Mangabeira PA et al	Mercury concentration in fish from Piracicaba River (Minas Gerais, Brazil)	Environmental Monitoring and Assessment	Fish	M
197	Brasil	2008	Catharino MGM, Vasconcellos MB a, De Sousa ECPM et al	Biomonitoring of Hg, Cd, Pb and other elements in coastal regions of São Paulo State, Brazil, using the transplanted mussel Perna perna (Linnaeus)	Journal of Radioanalytical and Nuclear Chemistry	Bivalve	M
198	Brasil	2008	Passos CJ, Da Silva DS, Lemire M et al	Daily mercury intake in fish-eating populations in the Brazilian Amazon	Journal of Exposure Science and Environmental Epidemiology	Fish	M
199	Brasil	2008	Kütter VT, Mirlean N, Baisch PR et al	Mercury in freshwater, estuarine, and marine fishes from Southern Brazil and its ecological implication	Environmental Monitoring and Assessment	Fish	M
200	Brasil	2008	Miranda a. L, Roche H, Randi M a F, et al	Bioaccumulation of chlorinated pesticides and PCBs in the tropical freshwater fish Hoplias malabaricus: Histopathological, physiological, and immunological	Environment International	Fish	POPs & Other
201	Brasil	2009	Henrique C, Brait H & Antoniosi R	Utilization of wild animal hair for the environmental monitoring of Cd, Cr, Cu, Fe, Mn, Pb and Zn	Química Nova	Mammal	M
202	Brasil	2009	Salimon CI, Guilherme P, Wadt S & Alves SDS	Trace element residues in water, sediments, and organs of Savacu (Nycticorax nycticorax) from Sepetiba Bay, Rio de Janeiro, Brazil	Ambiente & Água	Bird	M
203	Brasil	2009	Santos Porto LC & Miranda Ethur E	Trace elements in water and viscera of fish from Butui-Icamaqua Basin, Rio Grande do Sul, Brazil	Ciência Rural	Fish	M
204	Brasil	2009	Piña CI, Lance VA, Ferronato BO, et al	Heavy Metal Contamination in Phrynops geoffroanus (Schweigger, 1812) (Testudines: Chelidae) in a River Basin, So Paulo, Brazil	Bulletin of Environmental Contamination and Toxicology	Reptil	M
205	Brasil	2009	Colino ECV, Palheta D da C, Saraiva AF & Cardoso EC	Niveis de metais pesados em piramutabas (Brachyplatystoma vailantii) capturadas na Baia de Marajo e comercializadas no municipio de Belem/PA	Veterinária em Foco	Fish	M
206	Brasil	2009	Curcho MRDSM, Farias LA, Baggio SR et al	Mercury and methylmercury content, fatty acids profile, and proximate composition of consumed fish in Cananéia, São Paulo, Brazil	Revista do Instituto Adolfo Lutz	Fish	M
207	Brasil	2009	Kehrig H, Fernandes K, Malm O et al	Trophic transference of mercury and selenium in the northern coast of Rio de Janeiro	Química Nova	More than one class	M
208	Brasil	2009	Seixas TG, Kehrig H a., Di Beneditto APM et al	Trace Elements in Different Species of Cetacean from Rio de Janeiro Coast	Journal of the Brazilian Chemical Society	Mammal	M
209	Brasil	2009	do A Kehrig H, Seixas TG, Palermo EA et al	The relationships between mercury and selenium in plankton and fish from a tropical food web MeHg	Environmental Science and Pollution Research	More than one class	M
210	Brasil	2009	Schneider L, Belger L, Burger J & Vogt RC	Mercury bioacumulation in four tissues of Podocnemis erythrocephala (Podocnemididae: Testudines) as a function of water parameters	Science of The Total Environment	Reptil	M
211	Brasil	2009	Gomes AL, Vieira JLF, Pinheiro M da CN & Marceliano MLV	A first evaluation on the use of Ardea albus feathers as bioindicators of mercury burden in Amazonian ecosystems	Acta Amazonica	Bird	M
212	Brasil	2009	Baraj B, Niencheski LF, Windom H & Hermanns L	Trace metal concentration in liver, kidney and heart in South American fur seal (Arctocephalus australis) from Southern Brazil	Marine Pollution Bulletin	Mammal	M
213	Brasil	2009	Kasper D, Palermo EFA, Dias ACMI et al	Mercury distribution in different tissues and trophic levels of fish from a tropical reservoir, Brazil	Science of The Total Environment	Fish	M
214	Brasil	2009	Barbieri E	Concentration of heavy metals in tissues of green turtles (Chelonia mydas) sampled in the Cananéia estuary, Brazil	Brazilian Journal of Oceanography	Reptil	M
215	Brasil	2009	Sampaio da Silva D, Lucotte M, Paquet S & Davidson R	Influence of ecological factors and of land use on mercury levels in fish in the Tapajós River basin, Amazon	Environmental Research	Fish	M
216	Brasil	2009	Terra BF, Araújo FG, Calza CF et al	Heavy metal in tissues of three fish species from different trophic levels in a tropical Brazilian river	Water, Air and Soil Pollution	Fish	M
217	Brasil	2009	Azevedo JS, Fernandez WS, Farias LA et al	Use of Cathorops spixii as bioindicator of pollution of trace metals in the Santos Bay, Brazil	Ecotoxicology	Fish	M
218	Brasil	2009	Quinete N, Wu Q, Zhang T, et al	Specific profiles of perfluorinated compounds in surface and drinking waters and accumulation in mussels, fish, and dolphins from southeastern Brazil	Chemosphere	More than one class	POPs
219	Brasil	2010	Pletsch AL, Beretta M, Tavares TM	Spatial distribution of organic tin compounds in coastal sediment and Phallusia nigra of the Todos os Santos bay and northern coast of Bahia - Brazil	Química Nova	Ascidiacea	Other
220	Brasil	2010	Lailson-Brito J, Dorneles PR, Azevedo-Silva CE et al	High organochlorine accumulation in blubber of Guiana dolphin, Sotalia guianensis, from Brazilian coast and its use to establish geographical differences among populations	Environmental Pollution	Mammal	POPs
221	Brasil	2010	Leonel J, Sericano JL, Fillmann G et al	Long-term trends of polychlorinated biphenyls and chlorinated pesticides in franciscana dolphin (Pontoporia blainvillei) from Southern Brazil	Marine Pollution Bulletin	Mammal	POPs
222	Brasil	2010	Yogui GT, Santos MCO, Bertozzi CP & Montone RC	Levels of persistent organic pollutants and residual pattern of DDTs in small cetaceans from the coast of São Paulo, Brazil	Marine Pollution Bulletin	Mammal	POPs
223	Brasil	2010	Dorneles PR, Lailson-Brito J, Dirtu AC et al	Anthropogenic and naturally-produced organobrominated compounds in marine mammals from Brazil	Environmental Pollution	Mammal	POPs
224	Brasil	2010	Corbi JJ, Froehlich CG, Strixino ST & Santos A dos	Bioaccumulation of metals in aquatic insects of streams located in areas with sugar cane cultivation	Química Nova	Insect	M
225	Brasil	2010	Barbieri E, Passos E de A, Aragão KAS et al	Assessment of Trace Metal Levels in Catfish (Cathorops spixii) from Sal River Estuary, Aracaju, State of Sergipe, Northeastern Brazil	Water Environment Research	Fish	M
226	Brasil	2010	Burger J, Jeitner C, Schneider L et al	Arsenic, Cadmium, Chromium, Lead, Mercury, and Selenium Levels in Blood of Four Species of Turtles from the Amazon in Brazil	Journal of Toxicology and Environmental Health	Reptil	M
227	Brasil	2010	Araujo BF, Carvalho CEF, Andrade DR	Total Mercury Distribution in Muscular Tissue of Hypostomus affinis (Steindachner, 1877) and Hypostomus c.f. luetkini (Barlenger, 1887) from Muriae River, Itaperuna - RJ	Ecotoxicology and Environmental Contamination	Fish	M
228	Brasil	2010	Rodrigues APC, Maciel PO, Pereira da Silva LCC et al	Biomarkers for Mercury Exposure in Tropical Estuarine Fish	Journal of the Brazilian Society of Ecotoxicology	Fish	M
229	Brasil	2010	de Castro Rodrigues AP,Carvalheira R, Guerra C et al	Mercury Bioaccumulation In Distinct Tropical Fish Species from Estuarine Ecosystems in Rio de Janeiro State, Brazil	Anuario do Instituto de Geociencias	Fish	M
230	Brasil	2010	Schneider L, Belger L, Burger J et al	Mercury Levels in Muscle of Six Species of Turtles Eaten by People Along the Rio Negro of the Amazon Basin	Archives of Environmental Contamination and Toxicology	Reptil	M
231	Brasil	2010	Barbieri E, Passos E de A, Filippini A et al	Assessment of trace metal concentration in feathers of seabird (Larus dominicanus) sampled in the Florianopolis, SC, Brazilian coast	Environmental Monitoring and Assessment	Bird	M
232	Brasil	2010	Ferreira, A	Estimation of heavy metals in little blue heron (Egretta caerulea) collected from sepetiba bay, rio de janeiro, Brazil	Brazilian Journal of Oceanography	Bird	M
233	Brasil	2010	Korn MG a, dos Santos GL, Rosa SM et al	Determination of cadmium and lead in cetacean Dolphinidae tissue from the coast of Bahia state in Brazil by GFAAS	Microchemical Journal	Mammal	M
234	Brasil	2010	Meche A, Martins MC, Lofrano BESN et al	Determination of heavy metals by inductively coupled plasma-optical emission spectrometry in fish from the Piracicaba River in Southern Brazil	Microchemical Journal	Fish	M
235	Brasil	2010	José Zocche J, Dimer Leffa D, Paganini Damiani A et al	Heavy metals and DNA damage in blood cells of insectivore bats in coal mining areas of Catarinense coal basin, Brazil	Environmental Research	Mammal	M
236	Brasil	2011	Lailson-Brito J, Dorneles PR, Azevedo-Silva CE et al	Organochlorine concentrations in franciscana dolphins, Pontoporia blainvillei, from Brazilian waters	Chemosphere	Mammal	POPs
237	Brasil	2011	Quinete N, Lavandier R, Dias P et al	Specific profiles of polybrominated diphenylethers (PBDEs) and polychlorinated biphenyls (PCBs) in fish and tucuxi dolphins from the estuary of Paraíba do Sul River, Southeastern Brazil	Marine Pollution Bulletin	More than one class	POPs
238	Brasil	2011	Liebezeit G, Brepohl D, Rizzi J et al	DDT in Biota of Paranaguá Bay, Southern Brazil: Recent Input and Rapid Degradation	Water, Air and Soil Pollution	More than one class	POPs
239	Brasil	2011	Yogui GT, Santos MCO, Bertozzi CP et al	PBDEs in the blubber of marine mammals from coastal areas of São Paulo, Brazil, southwestern Atlantic	Marine Pollution Bulletin	Mammal	POPs
240	Brasil	2011	Alberto da Silva C, Tessier E, Kütter VT et al	Mercury speciation in fish of the Cabo Frio upwelling region, SE-Brazil	Brazilian Journal of Oceanography	Fish	M
241	Brasil	2011	de Souza MM, Windmöller CC & Hatje V	Shellfish from Todos os Santos Bay, Bahia, Brazil: Treat or threat?	Marine Pollution Bulletin	Bivalve	M
242	Brasil	2011	Azevedo JS, Braga ES, Favaro DT et al	Total mercury in sediments and in Brazilian Ariidae catfish from two estuaries under different anthropogenic influence	Marine Pollution Bulletin	Fish	M
243	Brasil	2011	Schneider L, Belger L, Burger J et al	Assessment of non-invasive techniques for monitoring mercury concentrations in species of Amazon turtles	Toxicology and Environmental Chemistry	Reptil	M
244	Brasil	2011	Ferreira A	Assessment of heavy metals in Egretta thula. Case study: Coroa Grande mangrove, Sepetiba Bay, Rio de Janeiro, Brazil	Revista Brasleira de Biologia	Bird	M
245	Brasil	2011	Morgano MA, Paula A, Oliveira F De et al	Avaliacao de contaminantes inorganicos (As, Cd, Cr, Hg e Pb) em especies de peixes	Marine Pollution Bulletin	Fish	M
246	Brasil	2011	Mg F, Gobbi JM, Melo MM et al	Trace elements detection in tissues of fish (Pseudoplatystoma coruscans) caught in the Sao Francisco River (MG)	Revista Brasileira de Ciência Veterinária	Fish	M
247	Brasil	2011	Vieira LM, Nunes Vda S, Amaral MC et al	Mercury and methyl mercury ratios in caimans (Caiman crocodilus yacare) from the Pantanal area, Brazil	Journal of Environmental Monitoring	Reptil	M
248	Brasil	2011	de Castro Rodrigues AP, Maciel PO, da Silva LC & Almosny NR	Relationship between Mercury Concentrations in the Blood with that in the Muscle of Four Estuarine Tropical Fish Species, Rio de Janeiro State, Brazil.	Bulletin of Environmental Contamination and Toxicology	Fish	M
249	Brasil	2011	Vieira JLF, Gomes ALS, Santos JPN et al	Mercury Distribution in Organs of Two Species of Fish from Amazon Region	Bulletin of Environmental Contamination and Toxicology	Fish	M
250	Brasil	2011	Beltran-Pedreros S, Zuanon J, Leite RG et al	Mercury bioaccumulation in fish of commercial importance from different trophic categories in an Amazon floodplain lake	Neotropical Ichthyology	Fish	M
251	Brasil	2011	Kehrig HA, MalmI O; Palermo EFA et al	Bioconcentration and biomagnification of methylmercury in Guanabara bay, Rio de Janeiro	Química Nova	Bivalve	M
252	Brasil	2011	Del Lama SN, Dosualdo Rocha C, Figueiredo Jardim W et al	Sedentary nestlings of Wood Stork as monitors of mercury contamination in the gold mining region of the Brazilian Pantanal	Environmental Research	Bird	M
253	Brasil	2011	Barbosa SCT, Costa MF, Barletta M et al	Total mercury in the fish Trichiurus lepturus from a tropical estuary in relation to length, weight, and season	Neotropical Ichthyology	Fish	M
254	Brasil	2011	Rabitto Ida S, Bastos WR, Almeida R et al	Mercury and DDT exposure risk to fish-eating human populations in Amazon	Environment International	Fish	M & POPs
255	Brasil	2012	Castro ÍB, Rossato &, Fillmann G	Imposex reduction and residual butyltin contamination in southern Brazilian harbors	Environmental Toxicology and Chemistry	Gastropoda	Other
256	Brasil	2012	Pacheco Ferreira A	Polychlorinated Dibenzo-p-dioxins (PCDDs), Polychlorinated Dibenzofurans (PCDFs), and Polychlorinated Biphenyls (PCBs) in Olivaceous Cormorant (Phalacrocorax brasilianus) from Sepetiba Bay, Rio de Janeiro, Brazil	Marine Science	Bird	POPs
257	Brasil	2012	Colabuono FI, Taniguchi S & Montone RC	Organochlorine contaminants in albatrosses and petrels during migration in South Atlantic Ocean	Chemosphere	Bird	POPs
258	Brasil	2012	Ferreira AP	Measurement of chlorinated dioxins, furans and PCBs in Ardea alba Great Egret, and Puffinus puffinus Manx Shearwater: Ilha Grande Bay, Rio de Janeiro, Brazil	Revista da Gestão Costeira Integrada	Bird	POPs
259	Brasil	2012	Cunha LST, Torres JPM, Muñoz-Arnanz J & Jiménez B	Evaluation of the possible adverse effects of legacy persistent organic pollutants (POPs) on the brown booby (Sula leucogaster) along the Brazilian coast	Chemosphere	Bird	POPs
260	Brasil	2012	Bussolaro D, Filipak Neto F, Glinski A et al	Bioaccumulation and related effects of PCBs and organochlorinated pesticides in freshwater fish Hypostomus commersoni	Journal of Environmental Monitoring	Fish	POPs
261	Brasil	2012	Galvao P, Henkelmann B, Longo R et al	Distinct bioaccumulation profile of pesticides and dioxin-like compounds by mollusk bivalves reared in polluted and unpolluted tropical bays: Consumption risk and seasonal effect	Food Chemistry	Bivalve	POPs
262	Brasil	2012	Baldassin P, Taniguchi S, Gallo H et al	Persistent organic pollutants in juvenile Magellan penguins (Spheniscus magellanicus) found on the northern shore of the state of Sao Paulo and southern shore of the state of Rio de Janeiro, Brazil	Marine Pollution Bulletin	Bird	POPs
263	Brasil	2012	Lailson-Brito J, Dorneles PR, Azevedo-Silva CE et al	Organochlorine compound accumulation in delphinids from Rio de Janeiro State, southeastern Brazilian coast	Science of The Total Environment	Mammal	POPs
264	Brasil	2012	Rosenfelder N, Lehnert K, Kaffarnik S et al	Thorough analysis of polyhalogenated compounds in ray liver samples off the coast of Rio de Janeiro, Brazil	Environmental Science and Pollution Research	Fish	POPs
265	Brasil	2012	Alonso MB, Eljarrat E, Gorga M et al	Natural and anthropogenically-produced brominated compounds in endemic dolphins from Western South Atlantic: Another risk to a vulnerable species	Environmental Pollution	Mammal	POPs
266	Brasil	2012	Leonel J, Taniguchi S, Sasaki DK et al	Contamination by chlorinated pesticides, PCBs and PBDEs in Atlantic spotted dolphin (Stenella frontalis) in western South Atlantic	Chemosphere	Mammal	POPs
267	Brasil	2012	Magalhães C a., Taniguchi S, Cascaes MJ & Montone RC	PCBs, PBDEs and organochlorine pesticides in crabs Hepatus pudibundus and Callinectes danae from Santos Bay, State of São Paulo, Brazil	Marine Pollution Bulletin	Crustacean	POPs
268	Brasil	2012	Medeiros RJ, dos Santos LMG, Freire AS et al	Determination of inorganic trace elements in edible marine fish from Rio de Janeiro State, Brazil	Food Control	Fish	M
269	Brasil	2012	Curi NHDA, Brait CHH, Filho NRA & Talamoni SA	Heavy Metals in Hair of Wild Canids from the Brazilian Cerrado	Biological Trace Element Research	Mammal	M
270	Brasil	2012	Anzolin DG, Sarkis JES, Diaz E et al	Contaminant concentrations, biochemical and hematological biomarkers in blood of West Indian manatees Trichechus manatus from Brazil	Marine Pollution Bulletin	Mammal	M & POPs
271	Brasil	2012	Hauser-Davis RA, Bastos FF, de Oliveira TF et al	Fish bile as a biomarker for metal exposure	Marine Pollution Bulletin	Fish	M
272	Brasil	2012	de Souza Azevedo J, Hortellani MA & de Souza Sarkis JE	Accumulation and distribution of metals in the tissues of two catfish species from Cananéia and Santos-São Vicente estuaries	Brazilian Journal of Oceanography	Fish	M
273	Brasil	2012	de Moura JF, Hacon SDS, Vega CM et al	Guiana Dolphins (Sotalia guianensis, Van Beneden 1864) as Indicators of the Bioaccumulation of Total Mercury along the Coast of Rio de Janeiro State, Southeastern Brazil	Bulletin of Environmental Contamination and Toxicology	Mammal	M
274	Brasil	2012	Jesus TB, Carvalho CEV, Ferreira AG et al	Mercury distribution in muscular tissues of a tropical carnivorous fish (Hoplias malabaricus) from four lakes in the North of Rio de Janeiro State, SE Brazil	Journal of the Brazilian Society of Ecotoxicology	Fish	M
275	Brasil	2012	Bezerra MF, Lacerda LD, Costa BGB & Lima EHSM	Mercury in the sea turtle Chelonia mydas (Linnaeus, 1958) from Ceara coast, NE Brazil	Anais da Academia Brasileira de Ciências	Reptil	M
276	Brasil	2012	Bordon ICAC, Sarkis JES, Tomás ARG et al	A Preliminary Assessment of Metal Bioaccumulation in the Blue Crab, Callinectes danae s., from the Sao Vicente Channel, Sao Paulo State, Brazil	Bulletin of Environmental Contamination and Toxicology	Crustacean	M
277	Brasil	2012	de Souza Azevedo J, de Souza Sarkis JE, Oliveira TA & Ulrich JC	Tissue-specific mercury concentrations in two catfish species from the Brazilian coast	Brazilian Journal of Oceanography	Fish	M
278	Brasil	2012	Pinheiro MAA, Silva PPG e, Duarte LF de A et al	Accumulation of six metals in the mangrove crab Ucides cordatus (Crustacea: Ucididae) and its food source, the red mangrove Rhizophora mangle (Angiosperma: Rhizophoraceae)	Ecotoxicology and Environmental Safety	Crustacean	M
279	Brasil	2012	Seixas TG, Moreira I, Malm O & Kehrig HA	Bioaccumulation of Mercury and Selenium in Trichiurus lepturus	Journal of the Brazilian Chemical Society	Fish	M
280	Brasil	2012	Barletta M, Lucena LR, Costa MF et al	The interaction rainfall vs. weight as determinant of total mercury concentration in fish from a tropical estuary	Environmental Pollution	Fish	M
281	Brasil	2012	Sebrenski Da Silva G, Neto FF, Silva De Assis HC et al	Potential risks of natural mercury levels to wild predator fish in an Amazon reservoir	Environmental Monitoring and Assessment	Fish	M
282	Brasil	2012	Seixas TG, Moreira I, Malm O & Kehrig HA.	Mercury and Selenium in a Top-Predator Fish, Trichiurus lepturus (Linnaeus, 1758), from the Tropical Brazilian Coast, Rio de Janeiro	The Bulletin of Environmental Contamination and Toxicology	Fish	M
283	Brasil	2012	Fulgencio de Moura J, Emin-Lima R, Hacon SS, et al	Mercury Status of the Amazon Continental Shelf: Guiana Dolphins (Sotalia guianensis, Van Ben,d,n 1864) as a Bioindicator	Bulletin of Environmental Contamination and Toxicology	Mammal	M
284	Brasil	2012	Bordon IC a C, Sarkis JES, Tomás ARG et al	Assessment of Metal Concentrations in Muscles of the Blue Crab, Callinectes danae s., from the Santos Estuarine System	Bulletin of Environmental Contamination and Toxicology	Crustacean	M
285	Brasil	2013	Ferreira AP	Polychlorinated Biphenyl ( PCB ) congener concentrations in aquatic birds . Case study : Ilha Grande Bay , Rio de Janeiro , Brazil	Anais da Academia Brasileira de Ciências	Bird	POPs
286	Brasil	2013	Cipro CVZ, Colabuono FI, Taniguchi S & Montone RC	Polybrominated diphenyl ethers in fat samples from White-chinned Petrels (Procellaria aequinoctialis) and Spectacled Petrels (P. conspicillata) off southern Brazil	Marine Pollution Bulletin	Bird	POPs
287	Brasil	2013	Dias PS, Cipro CVZ, Taniguchi S & Montone RC	Persistent organic pollutants in marine biota of São Pedro and São Paulo Archipelago, Brazil	Marine Pollution Bulletin	More than one class	POPs
288	Brasil	2013	Dorneles PR, Sanz P, Eppe G et al	High accumulation of PCDD, PCDF, and PCB congeners in marine mammals from Brazil: A serious PCB problem	Science of The Total Environment	Mammal	Pops
289	Brasil	2013	Lavandier R, Quinete N, Hauser-Davis RA et al	Polychlorinated biphenyls (PCBs) and Polybrominated Diphenyl ethers (PBDEs) in three fish species from an estuary in the southeastern coast of Brazil	Chemosphere	Fish	POPs
290	Brasil	2013	Marengoni NG, Klosowski ES, Pimenta de Oliveira K et al	Bioaccumulation of heavy metals and nutrients in the golden mussel of the reservoir of the Itaipu Binational Hydroelectric power plant	Química Nova	Bivalve	M
291	Brasil	2013	Santos LFP, Trigueiro INS, Lemos VA et al	Assessment of cadmium and lead in commercially important seafood from São Francisco do Conde, Bahia, Brazil	Food Control	More than one class	M
292	Brasil	2013	Angeli JL, Trevizani TH, Ribeiro A et al	Arsenic and other trace elements in two catfish species from Paranagua Estuarine Complex, Parana, Brazil	Environmental Monitoring and Assessment	Fish	M
293	Brasil	2013	Kehrig H a., Seixas TG, Malm O et al	Mercury and selenium biomagnification in a Brazilian coastal food web using nitrogen stable isotope analysis: A case study in an area under the influence of the Paraiba do Sul River plume	Marine Pollution Bulletin	More than one class	M
294	Brasil	2013	da Silva Carneiro C, Teixeira Mársico E, de Oliveira Resende Ribeiro R & Francisco Oliveira de Jesus E	Total mercury bioaccumulation in tissues of carnivorous fish ( Micropogonias furnieri and Cynoscion acoupa) and oysters (Crassostrea brasiliana) from Sepetiba Bay, Brazil	Journal of Aquatic Food Product Technology	More than one class	M
295	Brasil	2013	da Silva FerreiraI M, Teixeira Mársico E, Conte Junior CA	Trace metal contamination in mussel Perna perna from brazilian coast	Ciência Rural	Crustacean	M
296	Brasil	2013	Vilhena MSP, Costa ML & Berredo JF	Accumulation and transfer of Hg, As, Se, and other metals in the sediment-vegetation-crab-human food chain in the coastal zone of the northern Brazilian state of Para (Amazonia)	Environmental Geochemistry and Health	Crustacean	M
297	Brasil	2013	Rodrigues MV, Yamatogi RS, Sudano MJ et al	Mercury Concentrations in South Atlantic Swordfish, Xiphias gladius, caught off the Coast ofBrazil	Bulletin of Environmental Contamination and Toxicology	Fish	M
298	Brasil	2013	Carvalho PC, Bugoni L, Mcgill R a R & Bianchini A	Metal and selenium concentrations in blood and feathers of petrels of the genus procellaria	Environmental Toxicology and Chemistry	Bird	M
299	Brasil	2013	Lemos LS, de Moura JF, Hauser-Davis RA et al	Small cetaceans found stranded or accidentally captured in southeastern Brazil: Bioindicators of essential and non-essential trace elements in the environment	Ecotoxicology and Environmental Safety	Mammal	M
300	Brasil	2013	Sampaio da Silva D, Lucotte M, Paquet S et al	Inverse mercury and selenium concentration patterns between herbivorous and piscivorous fish in the Tapajos River, Brazilian Amazon	Ecotoxicology and Environmental Safety	Fish	M
301	Brasil	2013	Bezerra MF, Lacerda LD, Lima EHSM & Melo MTD	Monitoring mercury in green sea turtles using keratinized carapace fragments (scutes)	Marine Pollution Bulletin	Reptil	M
302	Brasil	2013	Seixas TG, Moreira I, Malm O & Kehrig HA	Ecological and biological determinants of methylmercury accumulation in tropical coastal fish	Environmental Science and Pollution Research International	Fish	M
303	Brasil	2013	Ribeiro CADO, Katsumiti A, França P, et al	Biomarkers responses in fish (Atherinella brasiliensis) of paranaguá bay, southern Brazil, for assessment of pollutant effects	Brazilian Journal of Oceanography	Fish	POPs
304	Brasil	2014	dos Santos DM, Santos GS, Cestari MM, et al	Bioaccumulation of butyltins and liver damage in the demersal fish Cathorops spixii (Siluriformes, Ariidae)	Environmental Science and Pollution Research International	Fish	Other
305	Brasil	2014	Sant’Anna BS, Santos DM, Marchi MRR, et al	Surface-sediment and hermit-crab contamination by butyltins in southeastern Atlantic estuaries after ban of TBT-based antifouling paints	Environmental Science and Pollution Research International	Crustacean	Other
306	Brasil	2014	Santos-Neto EB, Azevedo-Silva CE, Bisi TL et al	Organochlorine concentrations (PCBs, DDTs, HCHs, HCB and MIREX) in delphinids stranded at the northeastern Brazil	Science of The Total Environment	Mammal	POPs
307	Brasil	2014	Cascaes MJ, Oliveira RT, Ubarana MM et al	Persistent organic pollutants in liver of Brazilian sharpnose shark (Rhizoprionodon lalandii) from southeastern coast of Brazil	Marine Pollution Bulletin	Fish	POPs
308	Brasil	2014	Leonel J, Sericano JL, Secchi ER et al	PBDE levels in franciscana dolphin (Pontoporia blainvillei): Temporal trend and geographical comparison	Science of The Total Environment	Mammal	POPs
309	Brasil	2014	Cardoso MD, Moura JF, Tavares DC et al	The Manx shearwater (Puffinus puffinus) as a candidate sentinel of Atlantic Ocean health	Aquatic Biosystems	Bird	M & POPs
310	Brasil	2014	Majer AP, Petti MôAV, Corbisier TN et al	Bioaccumulation of potentially toxic trace elements in benthic organisms of Admiralty Bay (King George Island, Antarctica)	Marine Pollution Bulletin	More than one class	M
311	Brasil	2014	Muto E, Soares L, Sarkis J et al	Biomagnification of mercury through the food web of the Santos continental shelf, subtropical Brazil	Marine Ecology Progress Series	More than one class	M
312	Brasil	2014	Simonetti P, Botté SE, Beltzer AH & Marcovecchio JE	Tissue distribution of Cd, Cu, Zn, Ni, Cr, Pb and Hg in striated heron, Butorides striatus (Aves: Ardeidae), in a fluvial ecosystem	Journal of Chemical Ecology	Bird	M
313	Brasil	2014	AmaroI CSO, Junior DR & Freitas da Silva MC	Total mercury (Hg-T) concentration in marketable fish in different seasonal periods at Ver-o-Peso Market, Belem, Para State, Brazil	Revista Pan-Amazônica de Saúde	Fish	M
314	Brasil	2014	Seixas TG, Moreira I & Siciliano S	Differences in Methylmercury and Inorganic Mercury Biomagnification in a Tropical Marine Food Web	Bulletin of Environmental Contamination and Toxicology	More than one class	M
315	Brasil	2014	De Jesus IS, Da Silva Medeiros RL, Cestari MM et al	Analysis of Metal Contamination and Bioindicator Potential of Predatory Fish Species Along Contas River Basin in Northeastern Brazil	Bulletin of Environmental Contamination and Toxicology	Fish	M
316	Brasil	2014	de Carvalho GG, Degaspari IA, Branco V et al	Assessment of Total and Organic Mercury Levels in Blue Sharks (Prionace glauca) from the South and Southeastern Brazilian Coast) from the South and Southeastern Brazilian Coast	Biological Trace Element Research	Fish	M
317	Brasil	2014	Godoy JM, Siciliano S, de Carvalho ZL et al	210 Polonium and 210 lead content of marine birds from Southeastern Brazil	Journal of Environmental Radioactivity	Bird	M
318	Brasil	2014	Correia J, Cesar R, Marsico E et al	Mercury contamination in alligators (Melanosuchus niger) from Mamiraua Reservoir (Brazilian Amazon) and human health risk assessment	Environmental Science and Pollution Research	Reptil	M
319	Brasil	2014	Schneider L, Eggins S, Maher W et al	An evaluation of the use of reptile dermal scutes as a non-invasive method to monitor mercury concentrations in the environment	Chemosphere	Reptil	M
320	Brasil	2014	Catharino MGM, Vasconcellos MBA, Kirschbaum AA et al	Passive biomonitoring study and effect biomarker in oysters Crassostrea brasiliana (Lamark, 1819: Mollusca, Bivalvia) in Santos and Cananéia Estuaries in São Paulo State, Brazil	The Journal of Radioanalytical and Nuclear Chemistry	Bivalve	M
321	Brasil	2014	Castilhos ZC, Almonsy N, Souto PS et al	Bioassessment of Ecological Risk of Amazonian Ichthyofauna to Mercury	Bulletin of Environmental Contamination and Toxicology	Fish	M
322	Brasil	2015	Lavandier R, Arêas J, Dias PS et al	An assessment of PCB and PBDE contamination in two tropical dolphin species from the Southeastern Brazilian coast	Marine Pollution Bulletin	Mammal	POPs
323	Brasil	2015	In B, Magnificens F, Ilha F, et al	Polychlorinated dibenzo-p-dioxins, dibenzofurans, and biphenyls in Fregata magnificens from Ilha Grande Bay, Rio de Janeiro state, South-Eastern Brazil	Brazilian Journal of Oceanography	Bird	POPs
324	Brasil	2015	Dorneles PR, Lailson-Brito J, Secchi ER et al	Levels and profiles of chlorinated and brominated contaminants in Southern Hemisphere humpback whales, Megaptera novaeangliae	Environmental Research	Mammal	POPs
325	Brasil	2015	Araujo de Sousa E, Rodrigues Miranda M, Hauser dos Santos M et al	Assessment of trace metals in Amazonian fish exposed to untreated urban sewage: high chromium concentrations in fish tissues	Ambiente e Agua	Fish	M
326	Brasil	2015	Voigt CL, da Silva CP, Doria HB et al	Bioconcentration and bioaccumulation of metal in freshwater Neotropical fish Geophagus brasiliensis	Environmental Science and Pollution Research	Fish	M
327	Brasil	2015	Kumar V, Sinha AK, Rodrigues PP et al	Linking environmental heavy metal concentrations and salinity gradients with metal accumulation and their effects: A case study in 3 mussel species of Vitoria estuary and Espirito Santo bay, Southeast Brazil	Environmental Science and Pollution Research	Bivalve	M
328	Brasil	2015	Costa BGB & Lacerda LD	Mercury (Hg) in fish consumed by the local population of the Jaguaribe River lower basin, Northeast Brazil	Environmental Science and Pollution Research	Fish	M
329	Brasil	2015	Braga CP, Bittarello a C, Padilha CCF et al	Mercury fractionation in dourada (Brachyplatystoma rousseauxii) of the Madeira River in Brazil using metalloproteomic strategies	Talanta	Fish	M
330	Brasil	2015	Kütter VT, Kütter MT & Silva-filho EV	Mercury bioaccumulation in fishes of a paddy field in Southern of Brazil	El Acta Limnologica Brasiliensia	Fish	M
331	Brasil	2015	Kehrig HA, Hauser-Davis RA, Seixas TG & Fillmann G	Trace-elements, methylmercury and metallothionein levels in Magellanic penguin (Spheniscus magellanicus) found stranded on the Southern Brazilian coast	Marine Pollution Bulletin	Bird	M
332	Brasil	2015	Moura JF, Merico A, Montone RC et al	Assessment of trace elements, POPs, (210) Po and stable isotopes (N-15 and C-13) in a rare filter-feeding shark: The megamouth	Marine Pollution Bulletin	Fish	M & POPs
333	Brasil	2015	Ferreira MS, Marques a. N, Ribeiro ROR et al	Total Mercury in Carnivorous Fish from Brazilian Southeast	Bulletin of Environmental Contamination and Toxicology	Fish	M
334	Brasil	2015	Pandilha de Lima D, Santos C, de Souza Silva S & Messias Bezerra R	Heavy metal contamination in fish and water from Cassiporé River basin, State of Amapá	Acta Amazonica	Fish	M
335	Brasil	2015	Ceccatto APS, Testoni MC, Ignácio ARA et al	Mercury distribution in organs of fish species and the associated risk in traditional subsistence villagers of the Pantanal wetland	Environmental Geochemistry and Health	Fish	M
336	Brasil	2015	Bastos WR, Dórea JG, Bernardi JVE et al	Mercury in muscle and brain of catfish from the Madeira river, Amazon, Brazil	Ecotoxicology and Environmental Safety	Fish	M
337	Brasil	2015	Bastos WR, Dórea JG, Bernardi JVE et al	Mercury in fish of the Madeira river (temporal and spatial assessment), Brazilian Amazon	Environmental Research	Fish	M
338	Brasil	2015	Lázaro WL, de Oliveira RF, dos Santos-Filho M et al	Non-lethal sampling for mercury evaluation in crocodilians	Chemosphere	Reptil	M
339	Brasil	2015	de Macêdo GR, B Tarantino T, Barbosa IS et al	Trace elements distribution in hawksbill turtle (Eretmochelys imbricata) and green turtle (Chelonia mydas) tissues on the northern coast of Bahia, Brazil	Marine Pollution Bulletin	Reptil	M
340	Brasil	2015	Alonso MB, Feo ML, Corcellas C, et al	Toxic heritage: maternal transfer of pyrethroid insecticides and sunscreen agents in dolphins from Brazil	Environmental Pollution	Mammal	POPs & Other
341	Brasil	2015	De La Torre A, Alonso M, Martínez M, et al	Dechlorane-related compounds in franciscana dolphin (Pontoporia blainvillei) from Southeastern and Southern Coast of Brazil.	Environmental Science & Technology	Mammal	POPs
342	Brasil	2016	Dos Santos DM, Turra A, de Marchi MR & Montone RC	Distribution of butyltin compounds in Brazil’s southern and southeastern estuarine ecosystems: assessment of spatial scale and compartments	Environmental Science and Pollution Research	Fish	Other
343	Brasil	2016	Artifon V, Castro ÍB & Fillmann G	Spatiotemporal appraisal of TBT contamination and imposex along a tropical bay (Todos os Santos Bay, Brazil)	Environmental Science and Pollution Research	More than one class	Other
344	Brasil	2016	Rossato M, Castro IB, Paganini CL et al	Sex steroid imbalances in the muricid Stramonita haemastoma from TBT contaminated sites	Environmental Science and Pollution Research	Gastropoda	Other
345	Brasil	2016	Yamamoto FY, Pereira MV, Lottermann E et al	Bioavailability of pollutants sets risk of exposure to biota and human population in reservoirs from Iguaçu River (Southern Brazil)	Environmental Science and Pollution Research	Fish	M & POPs
346	Brasil	2016	Mendes Rde A, Lopes AS, de Souza LC et al	DDT concentration in fish from the Tapaj os River in the Amazon region, Brazil	Chemosphere	Fish	POPs
347	Brasil	2016	Dorneles PR, Lailson-Brito J, Bisi TL et al	Guiana Dolphins (Sotalia guianensis) and DR-CALUX for Screening Coastal Brazilian Environments for Dioxins and Related Compounds	Archives of Environmental Contamination and Toxicology	Mammal	POPs
348	Brasil	2016	Delfino Vieira CE, Gomes Costa P, Lunardelli B et al	Multiple biomarker responses in Prochilodus lineatus subjected to short-term in situ exposure to streams from agricultural areas in Southern Brazil	Science of the Total Environment	Fish	M & POPs
349	Brasil	2016	da Silva J, Taniguchi S, Becker JH et al	Occurrence of organochlorines in the green sea turtle (Chelonia mydas) on the northern coast of the state of São Paulo, Brazil	Marine Pollution Bulletin	Reptil	POPs
350	Brasil	2016	Sánchez-Sarmiento AM, Rossi S, Zirena Vilca F et al	Organochlorine pesticides in green sea turtles (Chelonia mydas) with and without fibropapillomatosis caught at three feeding areas off Brazil	Journal of the Marine Biological Association of the United Kingdom,	Reptil	POPs
351	Brasil	2016	da Silva AM, Pavesi T, Rosa AC et al	Organochlorines and polychlorinated biphenyl environmental pollution in south coast of Rio De Janeiro state	Marine Pollution Bulletin	Fish	POPs
352	Brasil	2016	Lavandier R, Areas J, Quinete N et al	PCB and PBDE levels in a highly threatened dolphin species from the Southeastern Brazilian coast	Environmental Pollution	Mammal	POPs
353	Brasil	2016	Colabuono FI, Vander Pol SS, Huncik KM et al	Persistent organic pollutants in blood samples of Southern Giant Petrels (Macronectes giganteus) from the South Shetland Islands, Antarctica	Environmental Pollution	Bird	POPs
354	Brasil	2016	Rizzini Ansari 1, Fernandez MA, Brito JL Jr et al	Assessing mercury contamination in a tropical coastal system using the mussel Perna perna and the sea anemone Bunodosoma caissarum	Environmental Monitoring and Assessment	More than one class	M
355	Brasil	2016	Silvaa E, Vianab ZCV, Souzac NFA et al	Assessment of essential elements and chemical contaminants in thirteen fish species from the Bay Aratu, Bahia, Brasil	Brazilian Journal of Biology	Fish	M
356	Brasil	2016	Nascimento JR, Sabadini-Santos E, Carvalho C et al	Bioaccumulation of heavy metals by shrimp (Litopenaeus schmitti): A dose–response approach for coastal resources management	Marine Pollution Bulletin	Crustacean	M
357	Brasil	2016	Arantes FP, Savassi LA, Santos HB et al	Bioaccumulation of mercury, cadmium, zinc, chromium, and lead in muscle, liver, and spleen tissues of a large commercially valuable catfish species from Brazil	Anais da Academia Brasileira de Ciências	Fish	M
358	Brasil	2016	Silva E, Viana ZCV, Onofre CRE et al	Distribution of trace elements in tissues of shrimp species Litopenaeus vannamei (Boone, 1931) from Bahia, Brazil	Brazilian Journal of Biology	Crustacean	M
359	Brasil	2016	de Almeida EV, Kütter VT, Marques ED & da Silva-Filho EV	First assessment of trace metal concentration in mangrove crab eggs and other tissues, SE Brazil	Environmental Monitoring and Assessment	Crustacean	M
360	Brasil	2016	de Matos LS, Rocha da Silva D, dos Santos Silva JO et al	Heavy metal bioaccumulation of the characiform Brycon falcatus Muller & Troschel, 1844 in the Teles Pires basin, Southern Amazon	Acta Scientiarum Biological Sciences	Fish	M
361	Brasil	2016	Rios JH, Marins RV, Oliveira KF, Lacerda LD	Long-Term (2002–2015) Changes in Mercury Contamination in NE Brazil Depicted by the Mangrove Oyster Crassostraea rhizophorae (Guilding, 1828)	Bulletin of Environmental Contamination and Toxicology	Bivalve	M
362	Brasil	2016	da Silva-Cavalcanti J, Ferreira da Costa M, Kehrig HA	Total mercury (T-Hg) in Anomalocardia brasiliana (Mollusca) under different biological and environmental conditions	Latin American Journal of Aquatic Research	Bivalve	M
363	Brasil	2016	Bittar VT, Rezende CE, do Kehrig HA et al	Mercury bioaccumulation and isotopic relation between Trichiurus lepturus (Teleostei) and its preferred prey in coastal waters of southeastern Brazil	Anais da Academia Brasileira de Ciências	More than one class	M
364	Brasil	2016	de Lacerda LD, Bezerra MF, Costa BGB et al	Mercury distribution in fish commercialized at the mucuripe market, Fortaleza, Ceará state, Brazil	Arquivos de Ciências do Mar	Fish	M
365	Brasil	2016	Cipro CV, Montone RC & Bustamante P	Mercury in the ecosystemof Admiralty Bay, King George Island, Antarctica: Occurrence and trophic distribution	Marine Pollution Bulletin	More than one class	M
366	Brasil	2016	Baptista G, Kehrig HA, Di Beneditto APM et al	Mercury, selenium and stable isotopes in four small cetaceans from the Southeastern Brazilian coast: Influence of feeding strategy	Environmental Pollution	Mammal	M
367	Brasil	2016	Lino AS, Galvão PMA,.Longo RTL et al	Metal bioaccumulation in consumed marine bivalves in Southeast Brazilian coast	Journal of Trace Elements in Medicine and Biology	Bivalve	M
368	Brasil	2016	Costa F do N, das Graças, Korn, Brito GB	Preliminary results of mercury levels in raw and cooked seafood and their public health impact	Food Chemistry	More than one class	M
369	Brasil	2016	Bastos WR, Dórea JG, Bernardi JVE et al	Sex-related mercury bioaccumulatio nin fish from theMadeira River, Amazon	Environmental Research	Fish	M
370	Brasil	2016	Ferreira Soares JL , de Freitas Goch YG , Pacheco Peleja JR et al	Bioacumulação de Mercúrio Total (Hg ) e hábitos alimentares de peixes da bacia do Rio Negro, T Amazônia, Brasil	Biota Amazônia	Fish	M
371	Brasil	2016	Da Silva Souza R, Tejerina-Garro FL, Rocha C et al	Trace elements in the water and fish of tropical watercourses in Central Brazil	Boletim do Instituto de Pesca	Fish	M
372	Brasil	2016	Nascimento, JR Dausacker Bidoneauthor E, Rolo-Araripeauthor D et al	Trace metal distribution in white shrimp (Litopenaeus schmitti) tissues from a Brazilian coastal area	Environmental Earth Sciences	Crustacean	M
373	Brasil	2016	Azevedo-Silva CE, Almeida R, Carvalho DP et al	Mercury biomagnification and the trophic structure of the ichthyofauna from a remote lake in the Brazilian Amazon	Environmental Research	Fish	M
374	Brasil/Chile/Urugyay	2016	Baldassin P, Taniguchi S, Gallo H et al	Persistent organic pollutants in juvenile Magellanic Penguins (Spheniscus magellanicus) in South America	Chemosphere	Bird	POPs
375	Brasil	2017	Alonso MB, Maruya KA, Dodder NG et al	Nontargeted Screening of Halogenated Organic Compounds in Bottlenose Dolphins (Tursiops truncatus) from Rio de Janeiro, Brazil	Environmental Science & Technology	Mammal	POPs
376	Brasil	2017	Magalhães CA,. Taniguchi S, Lourenço RA & Montone RC	Organochlorine pesticides, PCBs, and PBDEs in liver and muscle tissues of Paralonchurus brasiliensis, Trichiurus lepturus and Cathorops spixii in Santos Bay and surrounding area, São Paulo, Brazil	Regional Studies in Marine Science	Fish	POPs
377	Brasil	2017	de Albergaria-Barbosa ACR, da Silva DAM, da Silva Rocha AJ et al	Evaluation of polycyclic aromatic hydrocarbons bioavailability on Santos Bay (Brazil) through levels of biliary metabolites	Marine Pollution Bulletin	Fish	POPs
378	Brasil	2017	Leite LAR, Pedro NHO, Azevedo RK et al	Contracaecum sp. parasitizing Acestrorhynchus lacustris as a bioindicator for metal pollution in the Batalha River, southeast Brazil	Science of the Total Environment	More than one class	M
379	Brasil	2017	Buch AC, Brown GG, Correia MEF et al	Ecotoxicology of mercury in tropical forest soils: Impact on earthworms	Science of the Total Environment	Oligochaeta	M
380	Brasil	2017	Cebalho EC, Díez S, Dos Santos Filho M et al	Effects of small hydropower plants on mercury concentrations in fish	Environmental Science and Pollution	Fish	M
381	Brasil	2017	Cabrini TMB, Barboza CAM, Skinner VB et al.	Heavy metal contamination in sandy beach macrofauna communities from the Rio de Janeiro coast, Southeastern Brazil	Environmental Pollution	More than one class	M
382	Brasil	2017	Doria HB, Voigt CL, Sandrini-Neto Let al	How and where to perform biomonitoring studies: different levels of toxic metal pollution are detected in the Alagados Reservoir in Southern Brazil	Environmental Science and Pollution Research	Fish	M
383	Brasil	2017	Lacerda LD, Goyanna F, Bezerra MF & Silva GB	Mercury Concentrations in Tuna (Thunnus albacares and Thunnus obesus) from the Brazilian Equatorial Atlantic Ocean	Bulletin of Environmental Contamination and Toxicology	Fish	M
384	Brasil	2017	May JA Júnior, Quigley H, Hoogesteijn R et al	Mercury content in the fur of jaguars (Panthera onca) from two areas under different levels of gold mining impact in the Brazilian Pantanal	Anais da Academia Brasileira de Ciências	Mammal	M
385	Brasil	2017	Ribeiro DRG, Faccin H, Molin TRD et al	Metal and metalloid distribution in different environmental compartments of the middle Xingu River in the Amazon, Brazil	Science of The Total Environment	Fish	M
386	Brasil	2017	de Almeida Duarte LF, de Souza CA, Pereira CDS & Pinheiro MAA	Metal toxicity assessment by sentinel species of mangroves: In situ case study integrating chemical and biomarkers analyses	Ecotoxicology and Environmental Safety	Crustacean	M
387	Brasil	2017	Viana LF, Súarez YR, Cardoso CAL et al	Mutagenic and genotoxic effects and metal contaminations in fish of the Amambai River, Upper Paraná River, Brazil	Environmental Science and Pollution Research	Fish	M
388	Brasil	2017	de Santana CO, de Jesus TB, de Aguiar WM et al	Trace elements in muscle of three fish species from Todos os Santos Bay, Bahia State, Brazil	Environmental Monitoring and Assessment	Fish	M
389	Brasil	2017	Salvador RMV, Pim F, Júnior HAN et al	Tropidurus torquatus (Squamata: Tropiduridae) as a bioindicator of heavy metal (aluminum and zinc) pollution in Vila Velha, Brazil	Environmental Science and Pollution Research International	Reptil	M
390	Brasil	2017	Dalzochio T, Ressel Simões LA, Santos de Souza M et al	Water quality parameters, biomarkers and metal bioaccumulation in native fish captured in the Ilha River, southern Brazil	Chemosphere	Fish	M
391	Brasil	2018	Cabrini TMB, Barboza, VB Skinner	Investigating heavy metal bioaccumulation by macrofauna species from different feeding guilds from sandy beaches in Rio de Janeiro, Brazil	Ecotoxicology and Environmental Safety	More than one class	M
392	Brasil	2018	Gusso-Choueri PK, de Araújo GS, Feitosa Cruz AC et al	Metals and arsenic in fish from a Ramsar site under past and present human pressures: Consumption risk factors to the local population	Science of The Total Environment	Fish	M
393	Brasil	2018	Rondon Suarez Y, Lemke AP, Lima Cardoso CA	Interspecific Differentiation in Heavy Metals Concentration in Fishes of the Apa River, Upper Paraguay River Basin	The Electronic Journal of Chemistry	Fish	M
394	Brasil	2018	Viana LF, Súarez YR, Cardoso CAL et al	The Response of Neotropical Fish Species (Brazil) on the Water Pollution: Metal Bioaccumulation and Genotoxicity	Archives of Environmental Contamination and Toxicology	Fish	M
395	Brasil	2018	Dalzochio T, Rodrigues GZP, Simões LAR et al	In situ monitoring of the Sinos River, southern Brazil: water quality parameters, biomarkers, and metal bioaccumulation in fish	Environmental Science and Pollution Research	Fish	M
396	Brasil	2018	Coimbra RSC, Mascarenhas MS, Saraiva VB et al	Metal loads and biomarker suite responses in a tropical carnivorous fish indicative of anthropogenic impacts in a Southeastern Brazilian lagoon	Environmental Monitoring and Assessment	Fish	M
397	Brasil	2018	Rodríguez CAB, Bezerra MF, Lacerda LD	Uso de fragmentos de carapaça para monitoramento do mercúrio em duas espécies de tartarugas marinhas no nordeste do Brasil	Arquivos de Ciências do Mar	Reptil	M
398	Brasil	2018	May Junior JA, Quigley H, Hoogesteijn R et al	Mercury content in the fur of jaguars (Panthera onca) from two areas under different levels of gold mining impact in the Brazilian Pantanal	Anais da Academia Brasileira de Ciências	Mammal	M
399	Brasil	2018	Yamamoto FY, Diamante GD, Santana MS et al	Alterations of cytochrome P450 and the occurrence of persistent organic pollutants in tilapia caged in the reservoirs of the Iguaçu River	Environmental Pollution	Fish	POPs
400	Brasil	2018	Dias PS, Cipro CVZ, Colabuono FI et al	Persistent organic pollutants and stable isotopes in seabirds of the Rocas Atoll, Equatorial Atlantic, Brazil	Marine Ornithology	Bird	POPs
401	Brasil	2018	Vilca FZ, Rossi S, de Olinda RA et al	Concentrations of polycyclic aromatic hydrocarbons in liver samples of juvenile green sea turtles from Brazil: Can these compounds play a role in the development of fibropapillomatosis?	Marine Pollution Bulletin	Reptil	POPs
402	Brasil	2018	Silva RCA, Saiki M, Moreira E.G. et al.	The great egret (Ardea alba) as a bioindicator of trace element contamination in the São Paulo Metropolitan Region, Brazil	Journal of Radioanalytical and Nuclear Chemistry	Bird	M
403	Brasil	2018	La Colla NS, Botté SE, JE Marcovecchio	Mercury cycling and bioaccumulation in a changing coastal system: From water to aquatic organisms	Marine Pollution Bulletin	Fish	M
404	Brasil	2018	Leitemperger J, Menezes C, de Oliveira VA et al.	The bioaccumulation of waterborne zinc in tissues of silver catfish (Rhamdia quelen) and its effect on biochemical parameters	Biometals	Fish	M
405	Brasil	2018	Maciel DC, Castro IB, de Souza JRB, Yogui GT et al	Assessment of organotins and imposex in two estuaries of the northeastern Brazilian coast	Marine Pollution Bulletin	Gastropoda	Other
406	Brasil	2019	Costa PG, Bianchini A, Martins SE et al	Arsenic, lead and cadmium concentrations in caudal crests of the yacare caiman (Caiman yacare) from Brazilian Pantanal	Science of The Total Environment	Reptil	M
407	Brasil	2019	Silva SA, Bonemann DH, da Silva JS et al	Determination of metals in fish and shrimp (Farfantepenaeus paulensis) from Patos Lagoon (Pelotas- RS, Brazil) by MIP OES	Brazilian Journal of Food Technology	More than one class	M
408	Brasil	2019	Domingues CE, Pinto da Silva C et al	Effect of Bioaccumulation of Heavy Metals in Oreochromis niloticus Tissues of an Urban Lake in Southern Brazil	The Electronic Journal of Chemistry	Fish	M
409	Brasil	2019	Azevedo JAM, Barros AB, Miranda PRB	Biomonitoring of Heavy Metals (Fe, Zn, Cu, Mn, Cd and Cr) in Oysters: Crassostrea rhizophorae of Mangrove Areas of Alagoas (Brazil)	Brazilian Archives of Biology and Technology	Bivalve	M
410	Brasil	2019	Trevizani TH, Domit C, Vedolin MC et al.	Assessment of metal contamination in fish from estuaries of southern and southeastern Brazil	Environmental Monitoring and Assessment	Fish	M
411	Brasil	2019	Santos DCC, Azevedo JWJ, Ferreira HRS et al	Metal levels in water and the muscle tissue of fishes in the Cachorros River, São Luís Island, State of Maranhão, Brazil	Applied Ecology and Environmental Research	Fish	M
412	Brasil	2019	Araújo Silva S, Hakbart Bonemann D, dos Santos da Silva J et al	Determination of metals in fish and shrimp (Farfantepenaeus paulensis) from Patos Lagoon (Pelotas- RS, Brazil) by MIP OES	Brazilian Journal of Food Technology	More than one class	M
413	Brasil	2019	Avigliano E, Maichak de Carvalho B, Invernizzi R et al	Arsenic, selenium, and metals in a commercial and vulnerable fish from southwestern Atlantic estuaries: distribution in water and tissues and public health risk assessment	Environmental Science and Pollution Research	Fish	M
414	Brasil	2019	Reis PA, Ozório ROA, Rodriguez AFR	Mercury distribution in two commercial fish species (Pimelodus maculatus and Calophysus macropterus) - Case study of river Acre (Acre state, Brazilian Amazon)	Human and Ecological Risk Assessment: An International Journal	Fish	M
415	Brasil	2019	Rodrigues MT, Netto EBF, Cumplido R et al	Records of Southern Sea Lion (Otaria flavescens) (Mammalia: Carnivora: Otariidae) and Total Mercury (THg) Levels in Muscle Tissue of a Specimen on the East Coast of Rio de Janeiro State, Southeastern Brazil	Open Access Library Journal	Mammal	M
416	Brasil	2019	Quintela FM, Lima GP, Silveira ML, Costa PG et al	High arsenic and low lead concentrations in fish and reptiles from Taim wetlands, a Ramsar site in southern Brazil	Science of The Total Environment	More than one class	M
417	Brasil	2019	Rodriguez CAB, Bezerra AF, Bastos WR et al	Mercury and methylmercury in carapace of the marine turtle Caretta caretta, in northeastern Brazil and its potential for environmental monitoring	Anais da Academia Brasileira de Ciências	Reptil	M
418	Brasil	2019	Pereira FOP, dos Santos L & Sanches Filho PJ	Avaliação da contaminação ambiental por metais pesados, através da análise de peixes coletados da Lagoa Mangueira – RS	Revista Ibero-Americana de Ciências Ambientais	Fish	M
419	Brasil	2019	Lopes CA, Araujo NLF, Rocha L et al	Toxic and essential metals in Narcine brasiliensis (Elasmobranchii: Narcinidae): A baseline ecotoxicological study in the Southeast Atlantic and preliminary maternal transfer implications	Marine Pollution Bulletin	Chondrichthyes	M
420	Brasil	2019	Otegui M, Zamprognoa G, França M et al	Imposex response in shell sizes of intertidal snails in multiple environments	Journal of Sea Research	Gastropoda	Other
421	Chile	1985	Pantoja S, Pastene L, Becerra J, Silva M, Gallardo VA	Lindane, Aldrin and Dieldrin in some Chilean cetacea	Marine Pollution Bulletin	Mammal	POPs
422	Chile	1987	Ober, A., Valdivia, M., Santa María, I.	Organochlorine Pesticide Residues in Chilean Fish and Shellfish Species	Bulletin of Environmenat Contamination and Toxicology	More than one class	POPs
423	Chile	1992	De Gregori I, Delgado D, Pinochet H et al	Toxic trace elements in Chilean seafoods: development of analytical quality control procedures	Science of The Total Environment	More than one class	M
424	Chile	1994	De Gregori I, Delgado D & Pinochet H	Cadmium, lead, copper and mercury levels in fresh and canned bivalve mussels Tagelus dombeii (Navajuela) and Semelle sólida (Almeja) from the Chilean coast	Science of The Total Environment	Bivalve	M
425	Chile	1995	Pinochet H , De Gregori I & Delgado D	Cadmium and Copper in Bivalves Mussels and Associated bottom Sediments and Waters from Corral Bay-Chile	Environmental Technology	Bivalve	M
426	Chile	1995	Farrington JW, Tripp BW	Coastal Chemical Contaminant Monitoring Using Bivalves	International Mussel Watch Project. NOAA Technical Memorandum NOS ORCA 95	Bivalve	POPs
427	Chile	1996	Focardi S, Fossi C, Leonzio C et al	Persistent organochlorine residues in fish and water birds from the Biobio river, Chile	Environmental Monitoring and Assessment	More than one class	POPs
428	Chile	1996	Manly R, Blundell SP, Fifield FW & McCabe PJ	Trace metal concentrations in Mytilus edulis l from the Laguna San Rafael, southern Chile	Marine Pollution Bulletin	Bivalve	M
429	Chile	1996	Inomata O, Montone R, Lara WH et al	Tissue distribution of organochlorine residues – PCBs and pesticides – in Antarctic penguins	Antarctic Science	Bird	POPs
430	Chile	1997	Sepúlveda MS, Ochoa-acuña H & Sundlof SF	Heavy metal concentrations in Juan Fernandez fur seals (Arctocephalus philippii)	Marine Pollution Bulletin	Mammal	M
431	Chile	1997	Fuentealba-Cruz M	Organochlorine pesticides and polychlorinated biphenyls of Trachurus murphyi from southern central Chile	Boletín de la Sociedad de Biología de Concepción	Fish	POPs
432	Chile	1998	Astorga España MS, Peña Méndez EM, Lecaros Palma O & García Montelongo FJ	Heavy metals in Mytilus chilensis from the Strait of Magallenes (Chile)	Marine Pollution Bulletin	Bivalve	M
433	Chile	1999	Munoz J & Becker PH	The Kelp Gull as bioindicator of environmental chemicals in the Magellan region. A comparison with other coastal sites in Chile	Scientia Marina	Bird	M & POPs
434	Chile	2000	Becker PH	Mercury levels in pink-footed shearwaters (Puffinus creatopus) breeding on Mocha Island, Chile	Ornitología Neotropical	Bird	M
435	Chile	2001	Figueroa A	Influencia de variables estacionales, espaciales, biologicas y ambientales en la bioacumulacion de mercurio total y metilmercurio en Tagelus dombeii	Revista de Biología Marina y Oceanografía	Bivalve	M
436	Chile	2001	Barra R, Sanchez-Hernandez JC, Orrego R et al	Bioavailability of PAHs in the Biobio river (Chile): MFO activity and biliary fluorescence in juvenile Oncorhynchus mykiss	Chemosphere	Fish	POPs
437	Chile	2002	Ochoa-Acua H, Sepúlveda MS & Gross TS	Mercury in feathers from Chilean birds: influence of location, feeding strategy, and taxonomic affiliation	Marine Pollution Bulletin	Bird	M
438	Chile	2002	González F, Schalscha B E, Becerra J & Silva M	Mercury in a Marine Throphic Chain	Bulletin of Environmental Contamination and Toxicology	More than one class	M
439	Chile	2003	Muñoz Cifuentes J, Becker PH, Sommer U et al	Seabird eggs as bioindicators of chemical contamination in Chile	Environmental Pollution	Bird	M & POPs
440	Chile	2004	Toro B, Palma-Fleming H, Navarro JM	Organic pollutant burden of the giant mussels Choromytilus chorus from the south-central Chilean coast	Chemosphere	Bivalve	POPs
441	Chile	2004	Hites RA, Foran JA, Carpenter DO, Hamilton MC, Knuth BA, Schwager SJ	Global Assessment of Organic Contaminants in Farmed Salmon	Science	Fish	POPs
442	Chile	2005	Fuentes-Rios D, Orrego R, Rudolph A	EROD activity and biliary fluorescence in Schroederichthys chilensis (Guichenot 1848): Biomarkers of PAH exposure in coastal environments of the South Pacific Ocean	Chemosphere	Fish	POPs
443	Chile	2005	Corsolini, S., Borghesi, N., Schiamone, A. et al.	Polybrominated diphenyl ethers, polychlorinated dibenzo-dioxins,-furans, and-biphenyls in three species of antarctic penguins	Environmental Science and Pollution Research	Bird	POPs
444	Chile	2006	Mendoza G, Gutierrez L, Pozo-Gallardo K et al	Polychlorinated Biphenyls (PCBs) in Mussels along the Chilean Coast	Environmental Science and Pollution Research	Bivalve	POPs
445	Chile	2006	Montory M & Barra R	Preliminary data on polybrominated diphenyl ethers (PBDEs) in farmed fish tissues (Salmo salar) and fish feed in Southern Chile	Chemosphere	Fish	POPs
446	Chile	2007	Barón E, Rudolph I, Chiang G et al	Occurrence and behavior of natural and anthropogenic (emerging and historical) halogenated compounds in marine biota from the Coast of Concepcion (Chile)	Science of The Total Environment	Fish	POPs
447	Chile	2007	Astorga España MS, Rodríguez Rodríguez EM & Díaz Romero C	Comparison of mineral and trace element concentrations in two molluscs from the Strait of Magellan ( Chile )	Journal of Food Composition and Analysis	Bivalve	M
448	Chile	2007	Cortes S & Fortt A	Mercury content in Chilean fish and estimated intake levels	Food Additives & Contaminants	Fish	M
449	Chile	2008	Woelfl S, Mages M & Torres P	Trace metal concentrations in single specimens of the intestinal broad flatworm (Diphyllobothrium latum), compared to their fish host (Oncorhynchus mykiss) measured by total reflection X-ray fluorescence spectrometry	Spectrochimica Acta - Part B	More than one class	M
450	Chile	2008	Guynn KD & Peterson MS	Mercury concentrations in the Patagonian toothfish, Dissostichus eleginoides Smitt 1898, among three distinct stocks	Polar Biology	Fish	M
451	Chile	2008	Díaz S O, Encina M F, Recabarren G E et al	Estudio de la concentración de arsénico, mercurio, plomo y fenantreno en la macha (Mesodesma donacium). Implicancias alimentarias y toxicologicas	Revista Chilena de Nutrición	Bivalve	M
452	Chile	2010	Tapia J, Vargas-Chacoff L, Bertrán C, et al	Study of the content of cadmium, chromium and lead in bivalve molluscs of the Pacific Ocean (Maule Region, Chile)	Food Chemistry	Bivalve	M
453	Chile	2010	Montory M, Habit E, Bahamonde O et al	Polychlorinated biphenyls in farmed and wild Onchorhynchus kisutch and Onchorhynchus mykissfrom the Chilean Patagonia	Environmental Science and Pollution Research	Fish	POPs
454	Chile	2010	Cipro CVZ, Taniguchi S & Montone RC	Occurrence of organochlorine compounds in Euphausia superba and unhatched eggs of Pygoscelis genus penguins from Admiralty Bay (King George Island, Antarctica) and estimation of biomagnification factors	Chemosphere	More than one class	POPs
455	Chile	2012	Zapata M, Lang M, Riso R, Moraga D & Riquelme C	Trace metal and biomarker levels in tissues of Argopecten purpuratus in the north of Chile, and the potential use of this species as a bioindicator of metallic stress	Aquatic Living Resources	Bivalve	M
456	Chile	2012	Palma-Fleming H, Quiroz E, Campillay C, Figueroa M, Varas A, Veláquez D, Jara B, Palma-Larrea X	Temporal and spatial trends of total aliphatic hydrocarbons of diesel range and trace elements in sediments and mussels of the corral bay area, Valdivia, south central Chil	Journal of the Chilean Chemical Society	Bivalve	M & POPs
457	Chile	2012	Tapia J, Vargas-Chacoff L, Bertrán C et al	Heavy metals in the liver and muscle of Micropogonias manni fish from Budi Lake, Araucania Region, Chile: potential risk for humans	Environmental Monitoring and Assessment	Fish	M
458	Chile	2012	Montory M, Habit E, Fernandez P, Grimalt JO et al	Polybrominated diphenyl ether levels in wild and farmed Chilean salmon and preliminary flow data for commercial transport	Journal of Environmental Sciences	Fish	POPs
459	Chile	2013	Barón E, Rudolph I, Chiang G et al	Occurrence and behavior of natural and anthropogenic (emerging and historical) halogenated compounds in marine biota from the Coast of Concepcion (Chile)	Science of the Total Environment	More than one class	POPs
460	Chile	2013	Miedico O, Pompa C, Tarallo M & Chiaravalle AE	Assessment of Heavy Metals in Bivalves Molluscs of Apulian Region: a 3-years control activity of a EU Laboratory	E3S Web of Conferences	Bivalve	M
461	Chile	2014	Gaete CJH & Hidalgo GLME	Oxidative stress in the mollusk Echinolittorina peruviana ( Gasteropoda : Littorinidae , Lamarck, 1822 ) and trace metals in coastal sectors with mining activity	Ecotoxicology	Gastropoda	M
462	Chile	2014	Celis JE, Espejo W, González-Acuña D et al	Assessment of trace metals and porphyrins in excreta of Humboldt penguins (Spheniscus humboldti) in different locations of the northern coast of Chile	Environmental Monitoring and Assessment	Bird	M
463	Chile	2014	Resources N & Lafayette W	Comparison of heavy metals from resident Larus dominicanus and migratory Leucophaeus pipixcan collected in Talcahuano, Chile	Archivos de Medicina Veterinaria	Bird	M
464	Chile	2014	Valdés J, Guiñez M, Castillo A & Vega SE	Cu, Pb, and Zn content in sediments and benthic organisms from San Jorge (northern Chile): Accumulation and biotransference in subtidal coastal systems	Ciencias Marinas	More than one class	M
465	Chile	2014	Calle P, Alvarado O, Monserrate L et al	Mercury accumulation in sediments and seabird feathers from the Antarctic Peninsula	Marine Pollution Bulletin	Bird	M
466	Chile	2014	Espejo W, Celis JE, González-Acuña D et al	Concentration of trace metals in excrements of two species of penguins from different locations of the Antarctic Peninsula	Polar Biology	Bird	M
467	Chile	2015	Wolschke H, Meng XZ, Xie Z et al	Novel flame retardants (N-FRs), polybrominated diphenyl ethers (PBDEs) and dioxin-like polychlorinated biphenyls (DL-PCBs) in fish, penguin, and skua from King George Island, Antarctica	Marine Pollution Bulletin	More than one class	POPs
468	Chile	2015	Celis JE, Barra R, Espejo W et al	Trace Element Concentrations in Biotic Matrices of Gentoo Penguins (Pygoscelis Papua) and Coastal Soils from Different Locations of the Antarctic Peninsula	Water, Air and Soil Pollution	Bird	M
469	Chile	2015	Pozo K, Kukučka P, Vaňková L et al	Polybrominated Diphenyl Ethers (PBDEs) in concepción bay, central Chile after the 2010 Tsunami	Marine Pollution Bulletin	More than one class	POPs
470	Chile	2015	Kim JT, Son MH, Kang JH et al	Occurrence of legacy and new persistent organic pollutants in avian tissues from King George Island, Antarctica	Environmental Science & Technology	Bird	POPs
471	Chile	2015	Jara-Carrasco S, González M, González-Acuña D et al	Potential immunohaematological effects of persistent organic pollutants on chinstrap penguin	Antarctic Science	Bird	POPs
472	Chile	2016	Baldassin P, Taniguchi S, Gallo H et al	Persistent organic pollutants in juvenile Magellanic Penguins (Spheniscus magellanicus) in South America	Chemosphere	Bird	POPs
473	Chile	2016	Rudolph I, Chiang G, Galbán-Malagón C et al	Persistent organic pollutants and porphyrins biomarkers in penguin faeces from Kopaitic Island and Antarctic Peninsula	Science of the Total Environment	Bird	POPs
474	Chile	2016	Batista RM, Castro IB & Fillmann G	Imposex and butyltin contamination still evident in Chile after TBT global ban	Science of the Total Environment	Gastropoda	Other
475	Chile	2016	Copaja SV, Nuñez VR & Véliz DE	Distribution of arsenic and mercury in the aquatic ecosystem of the five Chilean reservoirs	Journal of the Chilean Chemical Society	Fish	M
476	Chile	2016	Mello FV, Roscales JL, Guida YS et al	Relationship between legacy and emerging organic pollutants in Antarctic seabirds and their foraging ecology as shown by δ13C and δ15N	Science of the Total Environment	Bird	POPs
477	Chile	2016	Montone RC, Taniguchi S, Colabuono FI, et al	Persistent organic pollutants and polycyclic aromatic hydrocarbons in penguins of the genus Pygoscelis in Admiralty Bay — An Antarctic specially managed area	Marine Pollution Bulletin	Bird	POPs
478	Chile	2017	Jara-Carrasco S, Barra R, Espejo W et al	Persistent organic pollutants and porphyrin levels in excreta of penguin colonies from the Antarctic Peninsula area	Polar Record	Bird	POPs
479	Chile	2017	Mattos Y, Stotz WB, Romero MS et al	Butyltin contamination in Northern Chilean coast: Is there a potential risk for consumers ?	Science of the Total Environment	Gastropoda	Other
480	Chile	2017	Copaja SV, Pérez CA, Vega-Retter C & Véliz D	Heavy Metal Content in Chilean Fish Related to Habitat Use, Tissue Type and River of Origin	Bulletin of Environmental Contamination and Toxicology	Fish	M
481	Chile	2017	Gaete H, Álvarez M, Lobos G et al	Assessment of oxidative stress and bioaccumulation of the metals Cu, Fe, Zn, Pb, Cd in the polychaete Perinereis gualpensis from estuaries of central Chile.	Ecotoxicology and Environmental Safety	Polychaete	M
482	Chile	2017	Valladares-F P, Alvarado S, Urra-R C et al	Cadmium and Lead content in Liver and Kidney tissues of Wild Turkey Vulture Cathartes aura (Linneo, 1758) from Chañaral, Atacama desert, Chile	Gayana	Bird	M
483	Chile	2017	Werlinger-I C & Salamanca-O M	Contenido de metales en muestras biológicas de la isla Rocuant, bahía Concepción, Chile	Gayana	More than one class	M
484	Chile	2018	Jara S, Celis JE, Araneda A et al	Assessment of persistent organic pollutants and their relationship with immunoglobulins in blood of penguin colonies from Antarctica	Austral Journal of Veterinary Sciences	Bird	POPs
485	Chile	2018	Krasnobaev A, Ten Dam G, van Leeuwen SPJ et al	Persistent Organic Pollutants in two species of migratory birds from Rothera Point, Adelaide Island, Antarctica	Marine Pollution Bulletin	Bird	POPs
486	Chile	2018	Galbán-Malagón GJ, Hernán G, Abad E et al	Persistent organic pollutants in krill from the Bellingshausen, South Scotia, and Weddell Seas	Science of The Total Environment	Crustacean	POPs
487	Chile	2019	Muñoz-Arnanz J, Chirife AD, Vernazzani BG et al	First assessment of persistent organic pollutant contamination in blubber of Chilean blue whales from Isla de Chiloé, southern Chile	Science of The Total Environment	Mammal	POPs
488	Chile	2019	Barrientos C, Tapia J, Bertrán C et al	Is eating wild rainbow trout safe? The effects of different land-uses on heavy metals content in Chile	Environmental Pollution	Fish	M
489	Chile	2019	Espejo W, Padilha JdA, Kidd, KA et al	Concentration and Trophic Transfer of Copper, Selenium, and Zinc in Marine Species of the Chilean Patagonia and the Antarctic Peninsula Area	Biological Trace Element Research	More than one class	M
490	Chile	2019	Espejo W, Padilha JA, Gonçalves RA ey al	Accumulation and potential sources of lead in marine organisms from coastal ecosystems of the Chilean Patagonia and Antarctic Peninsula area	Marine Pollution Bulletin	More than one class	M
491	Chile	2019	Taniguchi S, Colabuono FI, Dalla Rosa L et al	Persistent organic pollutants in blubber of fin whales (Balaenoptera physalus) from the Southern Ocean	Marine Pollution Bulletin	Mammal	POPs
492	Chile	2019	Vergara EG, Hernández V, Munkittrick KR et al	Presence of organochlorine pollutants in fat and scats of pinnipeds from the Antarctic Peninsula and South Shetland Islands, and their relationship to trophic position	Science of The Total Environment	Mammal	POPs
493	Colombia	1992	Campos-C, N H	Rare metal concentrations in Ariopsis bonillai (Pisces: Siluriformes) from Santa Marta, Colombian Caribbean	Revista de Biologia Tropical	Fish	M
494	Colombia	1993	Plata J, Campos NH & GR	Flujo de compuestos organoclorados en las cadenas tróficas de la Ciénaga Grande de Santa Marta	Caldasia	More than one class	POPs
495	Colombia	1996	Botero JE, Meyer MW, Hurley SS & Rusch DH.	Residues of organochlorines in mallards and blue-winged teal collected in Colombia and Wisconsin, 1984-1989	Archives of Environmental Contamination and Toxicology	Bird	POPs
496	Colombia	1997	Olivero J, Navas V, Perez A	Mercury Levels in Muscle of Some Fish Species from the Dique Channel, Colombia	Bulletin of Environmental Contamination and Toxicology	Fish	M
497	Colombia	1998	Olivero J & Solano B	Mercury in environmental samples from a waterbody contaminated by gold mining in Colombia, South America	Science of The Total Environment	Fish	M
498	Colombia	1998	Olivero J, Solano B & Acosta I	Total mercury in muscle of fish from two marshes in goldfields, Colombia	Bulletin of Environmental Contamination and Toxicology	Fish	M
499	Colombia	1999	Cala P & Södergren A	Occurrence and distribution of organochlorine residues in fish from the magdalena and meta rivers in Colombia	Toxicological & Environmental Chemistry	Fish	POPs
500	Colombia	2000	Alonso D, Pineda P, Olivero J, González H & Campos N	Mercury levels in muscle of two fish species and sediments from the Cartagena Bay and the Ciénaga Grande de Santa Marta, Colombia	Environmental Pollution	Fish	M
501	Colombia	2001	Cala P	Occurrence of Mercury in Some Commercial Fish Species From the Magdalena and Meta	Dalhia	Fish	M
502	Colombia	2004	Olivero-Verbel J, Johnson-Restrepo B, Mendoza-Marín C et al	Mercury in the aquatic environment of the village of Caimito at the Mojana region, north of Colombia	Water, Air and Soil Pollution	Fish	M
503	Colombia	2006	Olivero-Verbel J, Tao L, Johnson-Restrepo B et al	Perfluorooctanesulfonate and related fluorochemicals in biological samples from the north coast of Colombia	Environmental Pollution	More than one class	Other
504	Colombia	2007	Marrugo J, Lans E & Benítez L	Finding of mercury in fish from the Ayapel marsh, Cordoba, Colombia	Revista MVZ Córdoba	Fish	M
505	Colombia	2008	Olivero-Verbel J, Johnson-Restrepo B, Baldiris-Avila R et al	Human and crab exposure to mercury in the Caribbean coastal shoreline of Colombia: Impact from an abandoned chloralkali plant	Environmental International	Crustacean	M
506	Colombia	2008	Marrugo-Negrete J, Verbel JO, Ceballos EL & Benitez LN	Total mercury and methylmercury concentrations in fish from the Mojana region of Colombia	Environmental Geochemistry and Health	Fish	M
507	Colombia	2008	Johnson-Restrepo B, Olivero-Verbel J, Lu S, et al	Polycyclic aromatic hydrocarbons and their hydroxylated metabolites in fish bile and sediments from coastal waters of Colombia	Environmental Pollution	Fish	POPs
508	Colombia	2009	Olivero-Verbel J, Caballero-Gallardo K &Torres-Fuentes N	Assessment of mercury in muscle of fish from Cartagena Bay, a tropical estuary at the north of Colombia	International Journal of Environmental Health Research	Fish	M
509	Colombia	2010	Gracia L, Marrugo J & Alvis E	Contaminación por mercurio en humanos y peces en el municipio de Ayapel, Córdoba,Colombia, 2009	La Revista Facultad Nacional de Salud Pública	Fish	M
510	Colombia	2010	Jaramillo BE, Marrugo MP & Duarte E	Monitoring of organochlorine pesticides residues in shrimp (Penaeus vannamei) from the coastal area of Cartagena bay Colombia	Biotecnología en el Sector Agropecuario y Agroindustrial	Crustacean	M
511	Colombia	2011	Lans C E, Diaz P B & Paez M M	Residual organochlorinated compounds in two fish species from Cienaga Grande del Bajo Sinu, Cordoba, Colombia	Revista MVZ Córdoba	Fish	POPs
512	Colombia	2012	Racero-Casarrubia JA, Marrugo-Negrete JL & Pinedo Hernández JJ	Hallazgo de mercurio en piezas dentales de jaguares (Panthera onca) provenientes de la zona amortiguadora del Parque Nacional Natural Paramillo, Córdoba, Colombia	Revista Latinoamericana de Conservacion	Mammal	M
513	Colombia	2012	Alvarez S, Kolok AS, Jimenez LF et al	Mercury Concentrations in Muscle and Liver Tissue of Fish from Marshes Along the Magdalena River, Colombia	Bulletin of Environmental Contamination and Toxicology	Fish	M
514	Colombia	2012	Alvarez S, Jessick AM, Palacio JA & Kolok AS	Methylmercury Concentrations in Six Fish Species from Two Colombian Rivers	Bulletin of Environmental Contamination and Toxicology	Fish	M
515	Colombia	2012	Salcedo Monsalve A, Díaz Criollo SM, Ind M et al	Exposure to Pesticides in Residents or the Banks of the Río Bogotá (Suesca) and the Capitán Fish	Revista Ciencias de la Salud	Fish	POPs & Other
516	Colombia	2013	Marrugo-Negrete JL, Ruiz-Guzmán JA & Díez S	Relationship Between Mercury Levels in Hair and Fish Consumption in a Population Living Near a Hydroelectric Tropical Dam	Biological Trace Element Research	Fish	M
517	Colombia	2013	Hernandez Cordoba OD, Castro Herrera F & Paez Melo M	Bioacumulación de mercurio en larvas de anuros en la zona afectada por la minería de oro en el río Dagua, Buenaventura, Valle del Cauca, Colombia	Acta Biológica Colombiana	Amphibian	M
518	Colombia	2013	Olivero-Verbel J & Caballero-Gallardo K	Nematode and mercury content in freshwater fish belonging to different trophic levels	Parasitology Research	Fish	M
519	Colombia	2014	Guerrero-Castilla A, Olivero-Verbel J & Marrugo-Negrete J	Heavy metals in wild house mice from coal-mining areas of Colombia and expression of genes related to oxidative stress, DNA damage and exposure to metals	Mutation Research/Genetic Toxicology and Environmental Mutagenesis	Mammal	M
520	Colombia	2014	Zapata LM, Palacio JA & Bock BC	Podocnemis lewyana (Magdalena river turtle) mercury levels	Herpetological Review	Reptil	M
521	Colombia	2014	Rendon-Valencua B, Zapata LM, Bock BC et al	Mercury Levels in Eggs, Embryos, and Neonates of Trachemys callirostris (Testudines, Emydidae)	Acta Biológica Colombiana	Reptil	M
522	Colombia	2014	Burgos N S, Marrugo N J, Navarro F & Urango I	Mercury in Pelecanus occidentalis of the Cispata bay, Colombia	Revista MVZ Córdoba	Bird	M
523	Colombia	2014	Zapata LM, Bock BC & Palacio JA	Mercury Concentrations in Tissues of Colombian Slider Turtles, Trachemys callirostris, from Northern Colombia	Bulletin of Environmental Contamination and Toxicology	Reptil	M
524	Colombia	2014	Valdelamar Villegas JC, Olivero Verbel J, Pareja Hernández SE & Ropero Vega J	Avances sobre la contaminación por mercurio del molusco Donax denticulatus en el caribe colombiano	Memorias del II Seminario de Ciencias Ambientales Sue-Caribe & VII Seminario Internacional de Gestión Ambiental	Bivalve	M
525	Colombia	2015	Marrugo-Negrete J, Navarro-Frómeta A & Ruiz-Guzmán J	Total mercury concentrations in fish from Urra reservoir (Sinu river, Colombia). Six years of monitoring	Revista MVZ Córdoba	Fish	M
526	Colombia	2015	Ziarrusta H, Olivares M, Delgado A et al	Multiscreening determination of organic pollutants in molluscs using matrix solid phase dispersion	Journal of Chromatography A	Gastropoda	POPs
527	Colombia	2015	Jaramillo-Colorado BE, Arroyo-Salgado B & Ruiz-Garcés LC	Organochlorine Pesticides and Parasites in Mugil incilis Collected in Cartagena Bay, Colombia	Environmental Science and Pollution Research	Fish	POPs
528	Colombia	2016	Barros-Barrios O, Doria-Argumedo C & Marrugo-Negrete J	Heavy metals (Pb, Cd, Ni, Zn, Hg) in tissues of Lutjanus synagris and Lutjanus vivanus from the Coast of La Guajira, North Colombia.	Veterinaria y Zootecnía	Fish	M
529	Colombia	2016	Olivero-Verbel J, Carranza-Lopez L, Caballero-Gallardo K et al	Human exposure and risk assessment associated with mercury pollution in the Caqueta River, Colombian Amazon	Environmental Science and Pollution Research	Fish	M
530	Colombia	2016	López-Barrera EA & Barragán-Gonzalez RG	Metals and Metalloid in Eight Fish Species Consumed by Citizens of Bogota D.C., Colombia, and Potential Risk to Humans	Journal of Toxicology and Environmental Health, Part A	Fish	M
531	Colombia	2017	Burgos-Núñez S, Navarro-Frómeta A, Marrugo-Negrete J et al	Polycyclic aromatic hydrocarbons and heavy metals in the Cispata Bay, Colombia: A marine tropical ecosystem	Marine Pollution Bulletin	More than one class	M & POPs
532	Colombia	2017	Valdelamar-Villegas J & Olivero-Verbel	Bioecological Aspects and Heavy Metal Contamination of the Mollusk Donax denticulatus in the Colombian Caribbean Coastline	Bulletin of Environmental Contamination and Toxicology	Bivalve	M
533	Colombia	2018	Aguirre-Rubí JR, Luna-Acosta A, Etxebarría N, et al	Chemical contamination assessment in mangrove-lined Caribbean coastal systems using the oyster Crassostrea rhizophorae as biomonitor species	Environmental Science and Pollution Research	Bivalve	M & POPs
534	Colombia	2018	Fernandez-Maestre R, Johnson-Restrepo B & Olivero-Verbel J	Heavy Metals in Sediments and Fish in the Caribbean Coast of Colombia: Assessing the Environmental Risk	International Journal of Environmental Research and Public Health	Fish	M
535	Colombia	2018	Gallego Ríos SE, Ramírez CM, López BE et al	Evaluation of Mercury, Lead, Arsenic, and Cadmium in Some Species of Fish in the Atrato River Delta, Gulf of Urabá, Colombian Caribbean	Water, Air, & Soil Pollution	Fish	M
536	Colombia	2018	Sierra-Marquez L, Peñuela-Gomez S, Franco-Espinosa L et al	Mercury levels in birds and small rodents from Las Orquideas National Natural Park, Colombia	Environmental Science and Pollution Research	More than one class	M
537	Colombia	2019	Mosquera-Guerra F, Trujillo F, Parks D et al	Mercury in Populations of River Dolphins of the Amazon and Orinoco Basins	EcoHealth	Mammal	M
538	Colombia	2019	Campo Tatis NP & Simanca Martínez KJ	Evaluación de las concentraciones de cadmio, plomo, zinc y cromo en especies ícticas del departamento de la Guajira-Colombia y riesgo de exposición en humanos	Tesis Doctorales y Trabajos de Grado Repositorio Universidad de la Costa	Fish	M
539	Colombia	2019	Marrugo-Negrete J, Durango-Hernández J, Calao-Ramos C et al	Mercury levels and genotoxic effect in caimans from tropical ecosystems impacted by gold mining	Science of The Total Environment	Reptil	M
540	Ecuador	2004	Webb J, Mainville N, Mergler D et al	Mercury in Fish-eating Communities of the Andean Amazon, Napo River Valley, Ecuador	EcoHealth	Fish	M
541	Ecuador	2009	Alava JJ, Ikonomou MG, Ross PS et al	Polychlorinated biphenyls and polybrominated diphenyl ethers in Galapagos sea lions (Zalophus wollebaeki)	Environmental Toxicology and Chemistry	Mammal	POPs
542	Ecuador	2011	Alava JJ1, Ross PS, Ikonomou MG et al	DDT in endangered Galapagos sea lions (Zalophus wollebaeki)	Marine Pollution Bulletin	Mammal	POPs
543	Ecuador/ Peru	2015	Webb J, Coomes OT, Mainville N & Mergler D.	Mercury Contamination in an Indicator Fish Species from Andean Amazonian Rivers Affected by Petroleum Extraction	Bulletin of Environmental Contamination and Toxicology	Fish	M
544	Ecuador	2016	Araújo CVM, Cedeño-Macias LA	Heavy metals in yellowfin tuna (Thunnus albacares) and common dolphinfish (Coryphaena hippurus) landed on the Ecuadorian coast	Science of the Total Environment	Fish	M
545	Ecuador	2018	Pernía B, Mero M, Cornejo X et al	Determination of cadmium and lead in water, sediment and bioindicator organisms in Estero Salado, Ecuador	Enfoque UTE	Gastropoda	M
546	French Guyana	2000	Richard S, Arnoux A, Cerdan P et al	Mercury levels of soils, sediments and fish in French Guiana, South America	Water, Air and Soil Pollution	Fish	M
547	French Guyana	2001	N. Fréry, R. Maury-Brachet, E. Maillot, M. Deheeger & B. de Mérona AB	Gold-mining activities and mercury contamination of native Amerindian communities in French Guiana: Key role of fish in dietary uptake	Environmental Health Perspectives	Fish	M
548	French Guyana	2002	Rlchard S, Arnoux A, Cerdan P et al	Influence of the setting up of a man-made lake on mercury levels in the flesh of fish in a neotropical habitat: The Sinnamary River (French Guiana)	Revue D'Écologie	Fish	M
549	French Guyana	2005	Durrieu G, Maury-Brachet R & Boudou A	Goldmining and mercury contamination of the piscivorous fish Hoplias aimara in French Guiana (Amazon basin)	Ecotoxicology and Environmental Safety	Fish	M
550	French Guyana	2005	Boudou A, Maury-Brachet R, Coquery M et al	Synergic Effect of Gold Mining and Damming on Mercury Contamination in Fish	Environmental Science & Technology	Fish	M
551	French Guyana	2006	Régine MB, Gilles D, Yannick D & Alain B	Mercury distribution in fish organs and food regimes: Significant relationships from twelve species collected in French Guiana (Amazonian basin)	Science of The Total Environment	Fish	M
552	French Guyana	2007	Dominique Y, Maury-Brachet R, Muresan B et al	Biofilm and mercury availability as key factors for mercury accumulation in fish (Curimata cyprinoides) from a disturbed amazonian freshwater system	Environmental Toxicology and Chemistry	Fish	M
553	French Guyana	2008	Guirlet E, Das K & Girondot M	Maternal transfer of trace elements in leatherback turtles (Dermochelys coriacea) of French Guiana	Aquatic Toxicology	Reptil	M
554	French Guyana	2016	Sebastiano M, Bustamante P, Costantini D et al	High levels of mercury and low levels of persistent organic pollutants in a tropical seabird in French Guiana, the Magnificent frigatebird, Fregata magnificens	Environmental Pollution	Bird	M & POPs
555	French Guyana	2019	Diouf M, Sillam-Dussès D, Alphonse V et al	Mercury species in the nests and bodies of soil-feeding termites, Silvestritermes spp. (Termitidae, Syntermitinae), in French Guiana	Environmental Pollution	Insect	M
556	Paraguay	2013	Moreira E G, Frutos S A & Insaurralde MS	Preliminary study on element mass fraction determination on catfish samples from Paraguay	INAC 2013, Recife, PE, Brazil.	Fish	M
557	Peru	1993	Gutleb AC, Schenck C & Staib E	Total Mercury and Methylmercury Levels in Fish from the Department Madre de Díos, Peru	IUCN Otter Specialist Group Bulletin	Fish	M
558	Peru	1997	Gutleb AC, Schenck C & Staib E	Giant otter (Pteronura brasiliensis) at risk? Total mercury and methylmercury levels in fish and otter scats, Peru	Ambio	More than one class	M
559	Peru	2002	Gutleb AC, Helsberg A & Mitchell C	Heavy metal concentrations in fish from a pristine rainforest valley in Peru: A baseline study before the start of oil-drilling activities	Bulletin of Environmental Contamination and Toxicology	Fish	M
560	Peru	2006	Gammons CH, Slotton DG, Gerbrandt B et al	Mercury concentrations of fish, river water, and sediment in the Río Ramis-Lake Titicaca watershed, Peru	Science of The Total Environment	Fish	M
561	Peru	2007	Jacinto ME & Aguilar S	Trace Metal Concentrations in marine species in the Bay of Huarmey , Ancash,Perú	Revista Peruana de Biología	More than one class	M
562	Peru	2012	Castro B & Fillmann G	High tributyltin and imposex levels in the commercial muricid Thais chocolata from two Peruvian harbor areas	Environmental Toxicology and Chemistry	Gastropoda	Other
563	Peru	2014	Monroy M, Maceda-Veiga A & de Sostoa A	Metal concentration in water, sediment and four fish species from Lake Titicaca reveals a large-scale environmental concern	Science of The Total Environment	Fish	M
564	Peru	2017	Zapata FCCH, Villanueva,MC, Esquivel RA & Pantoja, PI	Bioaccumulation of heavy metals in Oncorhynchus mykiss for export at production centers in the Peruvian Central Highlands	Ambiente & Água	Fish	M
565	Peru	2017	Langeland AL, Hardin RD & Neitzel RL	Mercury Levels in Human Hair and Farmed Fish near Artisanal and Small-Scale Gold Mining Communities in the Madre de Dios River Basin, Peru	International Journal of Environmental Research and Public Health	Fish	M
566	Peru	2018	Adkesson MJ, Levengood JM, Scott JW et al	Assessment of Polychlorinated Biphenyls, Organochlorine Pesticides, and Polybrominated Diphenyl Ethers in the Blood Of Humboldt Penguins (Spheniscus humboldti) from The Punta San Juan Marine Protected Area, Peru	Journal of Wildlife Diseases	Bird	POPs
567	Peru	2018	Kumar A, Divoll TJ, Ganguli PM et al	Presence of artisanal gold mining predicts mercury bioaccumulation in five genera of bats (Chiroptera)	Environmental Pollution	Mammal	M
568	Peru	2019	Adkesson MJ, JM Levengood JM, Scott JW et al	Analysis of Toxic and Essential Elements in the Blood and Feathers of Humboldt Penguins (Spheniscus humboldti) at Punta San Juan, Peru	Journal of Wildlife Diseases	Bird	M
569	Peru	2019	Cartró-Sabaté M, Mayor P, Orta-Martínez M et al	Anthropogenic lead in Amazonian wildlife	Nature Sustainability	More than one class	M
570	Peru	2019	Enrique S, Guabloche A, Tuesta E, Iannacone J, Braga Castro I	Imposex responses in Thaisella chocolata and Xanthochorus buxeus from Callao harbor, Peru	Regional Studies in Marine Science Journal	Gastropoda	Other
571	Surinam	2001	Mol JH, Ramlal JS, Lietar C & Verloo M	Mercury Contamination in Freshwater, Estuarine, and Marine Fishes in Relation to Small-Scale Gold Mining in Suriname, South America	Environmental Research	Fish	M
572	Surinam	2012	Ouboter PE, Landburg G a., Quik JHM et al	Mercury Levels in Pristine and Gold Mining Impacted Aquatic Ecosystems of Suriname, South America	Ambio	Fish	M
573	Surinam / Brazil	2019	Burger J, Mizrahi D, Jeitner C et al	Metal and metalloid levels in blood of semipalmated sandpipers (Calidris pusilla) from Brazil, Suriname, and Delaware Bay: Sentinels of exposure to themselves, their prey, and predators that eat them	Environmental Research	Bird	M
574	Trinidad & Tobago	1999	Klekowski EJ, Temple S A, Siung-Chang A M & Kumarsingh K	An association of mangrove mutation, scarlet ibis, and mercury contamination in Trinidad, West Indies	Environmental Pollution	Bird	M
575	Trinidad & Tobago	2012	Balfour S, Badrie N, Chang Yen I & Chatergoon L	Seasonal influence and heavy metal analysis in marine shrimp ( Penaeus spp.) sold in Trinidad, West Indies	Journal of Food Research	Crustacean	M
576	Trinidad & Tobago	2017	Mohammed A & Mohammed T	Mercury, arsenic, cadmium and lead in two commercial shark species (Sphyrna lewini and Caraharinus porosus) in Trinidad and Tobago	Marine Pollution Bulletin	Fish	M
577	Uruguay	2006	Viana F, Huertas R & Danulat E	Heavy metal levels in fish from coastal waters of Uruguay	Archives of Environmental Contamination and Toxicology	Fish	M
578	Uruguay	2009	Gerpe MS, De León AP, Bastida R et al	Sharp accumulation of heavy metals after weaning in the South American fur seal Arctocephalus australis	Marine Ecology Progress Series	Mammal	M
579	Uruguay	2018	Ernst F, Alonso B, Colazzo M et al	Occurrence of pesticide residues in fish from south American rainfed agroecosystems	Science of The Total Environment	Fish	Other
580	Uruguay	2019	Rojo M, Álvarez-Muñoz D, Dománico A et al	Human pharmaceuticals in three major fish species from the Uruguay River (South America) with different feeding habits	Environmental Pollution	Fish	Other
581	Uruguay	2019	Matos MJ, Restuccia MP, Siqueira AM	Estudio de niveles de cadmio en músculos de pescadilla (Cynoscion guatucupa) y corvina (Micropogonitas furnieri) comercializados en el departamento de Montevideo, Uruguay	Tesis de Grado: https://bibliotecadigital.fvet.edu.uy:8080/xmlui/handle/123456789/2576	Fish	M
582	Venezuela	1988	Shrestha KP, Noguera R, Chopite J & Sosa P.	Mercury content of some marine fish from the southern Caribbean Sea	Science of The Total Environment	Fish	M
583	Venezuela	1991	Orangel-Aguilera S	Total mercury levels in muscle tissue of Atlantic croakers Micropogonias furnieri (Pisces Sciaenidae) collected in the Gulf of Venezuela	Memoria de la Sociedad de Ciencias Naturales La Salle	Fish	M
584	Venezuela	1992	Colina de Vargas M, Romero RA	Mercury determination by cold vapour atomic absorption spectrometry in several biological indicators from Lake Maracaibo, Venezuela	Analyst	More than one class	M
585	Venezuela	1992	Banasch U, Goosen, JP, Einstein R, Casler C & Domínguez R	Organochlorine contaminants in migrant and resident prey of peregrine falcons, Falco peregrinus, in Panama, Venezuela, and Mexico	The Canadian Field-Naturalist	Bird	POPs
586	Venezuela	1994	Nico LG & Taphorn DC	Mercury in fish from gold-mining regions in the upper Cuyuni River System, Venezuela	Fresenius Environmental Bulletin	Fish	M
587	Venezuela	1998	Jaffé R, Leal I, Alvarado J, et al	Baseline study on the levels of organic pollutants and heavy metals in bivalves from the Morrocoy National Park, Venezuela	Marine Pollution Bulletin	Bivalve	POPs
588	Venezuela	1999	Pérez D	Mercury Levels in Mole Crabs Hippa cubensis, Emerita brasiliensis, E. portoricensis, and Lepidopa richmondi (Crustacea: Decapoda: Hippidae) from a Sandy Beach at Venezuela	Bulletin of Environmental Contamination and Toxicology	Crustacean	M
589	Venezuela	2002	Rojas de Astudillo L, Chang Yen I, Agard J et al	Heavy Metals in Green Mussel (Perna viridis) and Oysters (Crassostrea sp.) from Trinidad and Venezuela	Archives of Environmental Contamination and Toxicology	Bivalve	M
590	Venezuela	2004	LaBrecque JJ, Benzo Z, Alfonso JA et al	The concentrations of selected trace elements in clams, Trivela mactroidea along the Venezuelan coast in the state of Miranda	Marine Pollution Bulletin	Bivalve	M
591	Venezuela	2004	Acosta V & Lodeiros C	Heavy metals in the clam Tivela mactroides Born, 1778 (Bivalvia : Veneridae) from coastal localities with different degrees of contamination in Venezuela	Ciencias Marinas	Bivalve	M
592	Venezuela	2005	Alfonso JA, Azócar JA, LaBrecque JJ et al	Temporal and spatial variation of trace metals in clams Tivela mactroidea along the Venezuelan coast	Marine Pollution Bulletin	Bivalve	M
593	Venezuela / Trinidad	2005	Astudillol LR, Yen IC & Bekele I	Heavy metals in sediments, mussels and oysters from Trinidad and Venezuela	Revista de Biología Tropical	Bivalve	M
594	Venezuela	2005	Pirela D & Casler C	Mercury concentrations in tissues of aquatic birds from the northern lake Maracaibo system, western Venezuela	Boletín del Centro de Investigaciones Biológicas	Bird	M
595	Venezuela	2007	Boada M, Moreno MA, Gil H et al	Heavy metals (Cu+2, Cd+2, Pb+2, Zn+2) in muscle and cephalothorax of wild shrimp (Litopenaeus schmitti, Farfantepenaeus subtilis, F-notialis and F-brasiliensis) from the eastern region of Venezuela	Revista Científica	Crustacean	M
596	Venezuela	2008	Márquez A, Senior W, Fermín I et al	Quantification of the concentrations of heavy metals in tissues of fish and crustaceans of the Unare Lagoon, Anzoategui State, Venezuela	Revista Científica	More than one class	M
597	Venezuela	2008	Alfonso JA, J Azocar J, LaBrecque JJ et al	Trace metals in bivalves and seagrass collected from Venezuelan coastal sites	Revista de Biologia Tropical	Bivalve	M
598	Venezuela	2008	Garcia-Sanchez A, Contreras F, Adams F & Santos F	Mercury contamination of surface water and fish in a gold mining region (Cuyuni river basin, Venezuela)	International Journal of Environment and Pollution	Fish	M
599	Venezuela	2009	Rojas N, Lemus M, Rojas L et al	Mercury levels in Perna viridis from the north coast of Sucre State , Venezuela	Ciencias Marinas	Bivalve	M
600	Venezuela	2012	Lemus M, Castañeda J & Chung K	Heavy metals in fish and invertebrates from the gulf of Paria, Venezuela	Revista Internacional de Contaminación Ambiental	More than one class	M
601	Venezuela	2012	Kwon SY, McIntyre PB, Flecker AS & Campbell LM	Mercury biomagnification in the food web of a neotropical stream	Science of The Total Environment	Fish	M
602	Venezuela	2013	Farina O, Pisapia D, González M & Lasso C	Evaluación de la Contaminación por Mercurio en la Biota Acuática, Aguas y Sedimentos de la Cuenca Alta del río Cuyuní , Estado Bolívar , Venezuela	Conservation International	More than one class	M
603	Venezuela	2015	Alfonso JA, Handt H, Mora A et al	Temporal distribution of heavy metal concentrations in oysters Crassostrea rhizophorae from the central Venezuelan coast	Marine Pollution Bulletin	Bivalve	M
604	Venezuela	2015	Pinto R, Acosta V, Isabel M et al	Temporal variations of heavy metals levels in Perna viridis, on the Chacopata-Bocaripo lagoon axis, Sucre State, Venezuela	Marine Pollution Bulletin	Bivalve	M
605	Venezuela	2015	Paz-Villarraga CA, Castro IB, Miloslavich P & Fillmann G	Venezuelan Caribbean Sea under the threat of TBT	Chemosphere	Gastropoda	Other
606	Venezuela	2016	Vera M, Muñoz J & Marín G	Determinación de metales pesados (Cr, Cu, Cd, Zn, Ni y Pb) en el alcatraz (Pelecanus occidentalis l. 1766), en el estado sucre, Venezuela	Boletim do Instituto Oceanográfico	Bird	M
