# Supplementary material for: South American National Contributions to Knowledge of the Effects of Endocrine Disrupting Chemicals in Wild Animals: Current and Future Directions
Source: Toxics. 2022 Nov 28;10(12):735. doi: 10.3390/toxics10120735 (PMC9781241; doi:10.3390/toxics10120735)
Supplement: Supplementary file 1 [file toxics-10-00735-s001.zip › Table S2 Supplemental Material Rojas Hucks et al (1).xlsx]

## Sheet: Table S2 Supplemental Material
Supplemental Material S2
	Country	Year	Author	Title	Journal/Book/Thesis
1	Argentina	2001	Penchaszadeh PE, Averbuj A & Cledón M	Imposex in gastropods from Argentina (South-Western Atlantic)	Marine Pollution Bulletin
2	Argentina	2009	Penchaszadeh PE, Antelo CS, Zabala S & Bigatti G	Reproduction and imposex in the edible snail Adelomelon ancilla from northern Patagonia, Argentina	Marine Biology
3	Argentina	2009	Bigatti G, Primost MA, Cledón M, et al	Biomonitoring of TBT contamination and imposex incidence along 4700 km of Argentinean shoreline (SW Atlantic: From 38S to 54S)	Marine Pollution Bulletin
4	Argentina	2016	Primost MA, Bigatti G, Marquez F	Shell shape as indicator of pollution in marine gastropods affected by imposex	Marine and Freshwater Research
5	Argentina	2017	Márquez F, Primost MA, Bigatti G	Shell Shape as a Biomarker of Marine Pollution Historic Increase	Marine Pollution Bulletin
6	Brasil	2002	Caetano C & Absalão R	Imposex in Olivancillaria vesica vesica (Gmelin) (Gastropoda, Olividae) from a Southeastern Brazilian sandy beach	Revista Brasileira de Zoologia
7	Brasil	2004	Castro, ÍB de, Meirelles, CAO, Matthews-Cascon, H, & Fernandez, MA	Thais (Stramonita) rustica (Lamarck, 1822) (Mollusca: Gastropoda: Thaididae), a potential bioindicator of contamination by organotin Northeast Brazil	Brazilian Journal of Oceanography
8	Brasil	2005	Fernandez MA, Wagener ADLR, Limaverde AM et al	Imposex and surface sediment speciation: A combined approach to evaluate organotin contamination in Guanabara Bay, Rio de Janeiro, Brazil	Marine Environmental Research
9	Brasil	2005	Castro IB, Cavalcante-Braga AR & Rocha-Barreira CA	Altos índices de imposex em Stramonita rustica (Mollusca: Gastropoda) em áreas portuárias dos estados de Alagoas e Sergipe, Brasil	Tropical Oceanography
10	Brasil	2007	Janeiro R De & Brazil I	Imposex in three prosobranch species from Ilha do Japonês, Rio de Janeiro, Southeast Brazi	International Journal
11	Brasil	2008	De Castro IB, De Meirelles CAO, Matthews-Cascon H et al	Imposex in Endemic Volutid from Northeast Brazil (Mollusca: Gastropoda)	Brazilian Archives of Biology and Technology
12	Brasil	2008	da Costa MB, Fernandez MA, Barbiero DC, de Melo FTV et al	First record of imposex in Thais deltoidea (Lamarck, 1822) (Mollusca, Gastropoda, Thaididae) in Vitoria, ES, Brazil	Brazilian Journal of Oceanography
13	Brasil	2009	Quadros JP, Camillo E, Pinheiro F & Fernandez MAS	Imposex as an indicator of organotin pollution at Rio de Janeiro south coast: Sepetiba and Ilha Grande bays	Thalassas
14	Brasil	2009	Costa MB, Otegui MBP, Barbiero DC, Fernandez MA	Cymatium parthenopeum parthenopeum (Von Salis, 1793) (Mesogastropoda: Ranellidae): A new bioindicator of organotin compounds contamination	Brazilian Society of Ecotoxicology
15	Brasil	2009	Cardoso RS, Caetano CHS & Cabrini TMB	Biphallia in imposexed females of marine gastropods: new record for Nassarius vibex from Brazil	Brazilian Journal of Biology
16	Brasil	2010	Lima-Verde FB, de Castro ÍB & de Almeida Rocha-Barreira C	Imposex occurrence in Nassarius vibex from South America: a potential bioindicator in estuarine environments	Marine Biodiversity Records
17	Brasil	2012	De Azevedo D, De Almeida Rocha-Barreira C, Matthews-Cascon H & Castro ÍB	Pugilina morio l., a new imposex exhibitor from South American estuarine environments: approach for a non-lethal method to evaluate imposex	Bulletin of Environmental Contamination and Toxicology
18	Brasil	2013	Toste R, Pessoa IA, Dore MP, Parahyba MA & Fernandez MA	Is aphallic vas deferens development in females related to the distance from organotin sources? A study with Stramonita haemastoma	Ecotoxicology and Environmental Safety
19	Brasil	2014	Taylor P, Costa MB, Zamprogno GC, Pedruzzi FC et al	Differential organotin sensitivity in two Leucozonia species from a ship traffic area in southeastern Brazil	Marine Biology Research
20	Brasil	2018	Maciel DC, Castro ÍB, de Souza JRB, Yogui GT, Fillmann G, Zanardi-Lamardo E	Assessment of organotins and imposex in two estuaries of the northeastern Brazilian coast	Marine Pollution Bulletin
21	Chile	1999	Goodinga M , Gallardo C & LeBlanc G	Imposex in three marine gastropod species in Chile and potential impact on muriciculture	Marine Pollution Bulletin
22	Chile	2004	Huaquín LG, Osorio C, Verdugo R & Collado G	Morphological changes in the reproductive system of females Acanthina monodon (Pallas, 1774) (Gastropoda : Muricidae) affected by imposex from the coast of central Chile	Invertebrate Reproduction & Development
23	Chile	2016	MattosY & Romero MS	Imposex in Thaisella chocolata (Duclos, 1832) (Gastropoda: Muricidae) Caldera Bay, Chile	Latin American Journal of Aquatic Research
24	Colombia	2017	Sierra-Marqueza L, Sierra-Marqueza J, De la Rosa J & Olivero-Verbel J	Imposex in Stramonita haemastoma from coastal sites of Cartagena, Colombia	Brazilian Journal of Biology
25	Ecuador	2012	Castro IB, Arroyo MF, Costa PG & Fillmann G	Butyltin Compounds and Imposex Levels in Ecuador	Archives of Environmental Contamination and Toxicology
26	Ecuador	2016	Rodríguez Grimón RO, Arroyo Osorio MF, de Freitas DM, Braga Castro I	Tributyltin impact in Galapagos Islands and Ecuadorian shore: Marine protected areas under threat	Marine Policy
27	Peru	2012	Guabloche A, Alvarez J & Rivas R	Imposex in the marine snail Xanthochorus buxea (Broderip, 1833) (Muricidae) from the South American Pacific	The Biologist
28	Peru	2015	Chumbimune Ilizarbe LM & Ponce Mora ZJ	Monitoring of pollution Tributyltin (TBT) in port of Paracas Lima (Peru)	Científica
29	Venezuela	2007	Miloslavich P, Penchaszadeh PE & Bigatti G	Imposex in gastropods from Venezuela	Ciencias Marinas
30	Venezuela	2014	Peralta AC, Miloslavich P & Bigatti G	Imposex in Voluta nzusica (Caenogastropoda: Volutidae) from Northeastern Peninsula de Araya,Venezuela	Revista de Biología Tropical
